# Supplementary material for: Functional identification of PGM1 in the regulating development and depositing of inosine monophosphate specific for myoblasts
Source: Front Vet Sci. 2023 Dec 18;10:1276582. doi: 10.3389/fvets.2023.1276582 (PMC10758172; doi:10.3389/fvets.2023.1276582)
Supplement: Supplementary file 1 [file Data_Sheet_1.zip]

Archive with 6 entries (6 files):
- Figure S1.DOCX
- Table S1.XLSX
- Table S2.XLSX
- Table S3.DOCX
- Table S4.XLSX
- Table S5.XLSX
