# Supplementary material for: Functional identification of PGM1 in the regulating development and depositing of inosine monophosphate specific for myoblasts
Source: Front Vet Sci. 2023 Dec 18;10:1276582. doi: 10.3389/fvets.2023.1276582 (PMC10758172; doi:10.3389/fvets.2023.1276582)
Supplement: Supplementary file 1 [file Data_Sheet_1.zip › Table S1.XLSX]

## Sheet: Sheet1
Table S1. IMP and inosine content in breast and leg muscles of 15 Jingyuan chicken hens
sample	IMP content g/kg	Inosine content g/kg
XJ-1	2.4	0.118
XJ-2	2.77	0.132
XJ-3	1.82	0.335
XJ-4	2.59	0.397
XJ-5	2.19	0.173
XJ-6	1.82	0.222
XJ-7	2.52	0.188
XJ-8	2.76	0.171
XJ-9	3.63	0.129
XJ-10	2.58	0.115
XJ-11	3.73	0.253
XJ-12	2.86	0.211
XJ-13	2.45	0.266
XJ-14	2.47	0.17
XJ-15	2.24	0.067
TJ-1	1.32	0.207
TJ-2	1.49	0.122
TJ-3	1.45	0.234
TJ-4	1.33	0.184
TJ-5	0.82	0.154
TJ-6	0.89	0.177
TJ-7	1.51	0.096
TJ-8	0.96	0.122
TJ-9	1.84	0.109
TJ-10	0.82	0.196
TJ-11	0.62	0.127
TJ-12	0.93	0.134
TJ-13	0.86	0.176
TJ-14	0.99	0.158
TJ-15	0.17	0.041
