# Supplementary material for: Functional identification of PGM1 in the regulating development and depositing of inosine monophosphate specific for myoblasts
Source: Front Vet Sci. 2023 Dec 18;10:1276582. doi: 10.3389/fvets.2023.1276582 (PMC10758172; doi:10.3389/fvets.2023.1276582)
Supplement: Supplementary file 1 [file Data_Sheet_1.zip › Table S2.XLSX]

## Sheet: TJvsXJ
Table 2S. proteome screen for differentially expressed proteins
Protein accession	Protein description	Gene name	TJ/XJ Ratio	Regulated Type	TJ/XJ P value	MS/MS Counts	Unique peptides	MS/MS Count TJ1	MS/MS Count TJ3	MS/MS Count TJ6	MS/MS Count XJ1	MS/MS Count XJ2	MS/MS Count XJ3	Subcellular localization	Biological Process	Cellular Component	Molecular Function	KEGG KO No.	KEGG Gene	KEGG pathway
A0A1D5NT56	UPF0568 protein C14orf166-like [Stylophora pistillata]	C5H14orf166	0.406	Down	0.00032037	36	9	4	5	4	11	6	6	cytoplasm				K15433	CGI99, CLE7, RLLM1; RLL motif containing protein 1
A0A1D5NT92	titin immunoglobulin domain protein [Sus scrofa]	MYOT	5.835	Up	0.003464	58	26	13	14	18	5	4	4	mitochondria			GO:0005515 protein binding; GO:0005488 binding;	K19875	MYOT; myotilin
A0A1D5NVS3	dermatopontin-like [Stylophora pistillata]	DPT	3.084	Up	0.021944	10	2	2	2	3	1	0	2	extracellular
A0A1D5NW88	---	---	2.349	Up	0.029504	27	7	3	6	10	3	3	2	nucleus				K10431	MAP4; microtubule-associated protein 4
A0A1D5NWT1	Biliverdin reductase A OS=Gallus gallus OX=9031 GN=BLVRA PE=3 SV=1	BLVRA	4.567	Up	0.00189729	26	10	6	7	9	1	2	1	endoplasmic reticulum	GO:0006725 cellular aromatic compound metabolic process; GO:0042167 heme catabolic process; GO:0044699 single-organism process; GO:0042168 heme metabolic process; GO:0044237 cellular metabolic process; GO:0071704 organic substance metabolic process; GO:0044270 cellular nitrogen compound catabolic process; GO:0008152 metabolic process; GO:0006778 porphyrin-containing compound metabolic process; GO…	GO:0044424 intracellular part; GO:0005623 cell; GO:0044464 cell part; GO:0005622 intracellular; GO:0005737 cytoplasm;	GO:0016627 oxidoreductase activity, acting on the CH-CH group of donors; GO:0016628 oxidoreductase activity, acting on the CH-CH group of donors, NAD or NADP as acceptor; GO:0046914 transition metal ion binding; GO:0003824 catalytic activity; GO:0005488 binding; GO:0043167 ion binding; GO:0043169 cation binding; GO:0046872 metal ion binding; GO:0008270 zinc ion binding; GO:0004074 biliverdin redu…	K00214	BLVRA, bvdR; biliverdin reductase [EC:1.3.1.24]	gga00860 Porphyrin and chlorophyll metabolism - Gallus gallus (chicken); gga01100 Metabolic pathways - Gallus gallus (chicken);
A0A1D5NYF3	"fatty acid-binding protein, adipocyte [Gallus gallus]"	FABP4	4.45	Up	0.028336	17	5	5	5	6	0	0	1	cytoplasm	GO:0006810 transport; GO:0050789 regulation of biological process; GO:0048583 regulation of response to stimulus; GO:0050727 regulation of inflammatory response; GO:0032101 regulation of response to external stimulus; GO:0080134 regulation of response to stress; GO:0051179 localization; GO:0031347 regulation of defense response; GO:0051234 establishment of localization; GO:0065007 biological regu…		GO:0031406 carboxylic acid binding; GO:0005488 binding; GO:0043167 ion binding; GO:0008289 lipid binding; GO:0043177 organic acid binding; GO:0043168 anion binding; GO:0005504 fatty acid binding; GO:0033293 monocarboxylic acid binding; GO:0005215 transporter activity; GO:0036094 small molecule binding;	K08753	FABP4, aP2; fatty acid-binding protein 4, adipocyte	gga03320 PPAR signaling pathway - Gallus gallus (chicken);
A0A1D5NYT2	"NAD(P) transhydrogenase, mitochondrial, partial [Stegodyphus mimosarum]"	NNT	3.485	Up	0.0032764	90	25	18	23	22	8	10	9	plasma membrane	GO:0006810 transport; GO:0008152 metabolic process; GO:1902578 single-organism localization; GO:0006812 cation transport; GO:0006811 ion transport; GO:0055114 oxidation-reduction process; GO:0044710 single-organism metabolic process; GO:0044699 single-organism process; GO:0051179 localization; GO:0015672 monovalent inorganic cation transport; GO:0006818 hydrogen transport; GO:0015992 proton trans…	GO:0031224 intrinsic component of membrane; GO:0016020 membrane; GO:0016021 integral component of membrane; GO:0044425 membrane part;	GO:0016651 oxidoreductase activity, acting on NAD(P)H; GO:0016652 oxidoreductase activity, acting on NAD(P)H, NAD(P) as acceptor; GO:0003824 catalytic activity; GO:0008746 NAD(P)+ transhydrogenase activity; GO:0016491 oxidoreductase activity;	K00323	NNT; NAD(P) transhydrogenase [EC:1.6.1.2]	gga00760 Nicotinate and nicotinamide metabolism - Gallus gallus (chicken); gga01100 Metabolic pathways - Gallus gallus (chicken);
A0A1D5NZY9	"Chain A, Myosin-7"	MYH7B	221.222	Up	0.0168387	300	90	111	29	152	0	8	0	cytoplasm		GO:0043229 intracellular organelle; GO:0043232 intracellular non-membrane-bounded organelle; GO:0044430 cytoskeletal part; GO:0044446 intracellular organelle part; GO:0032991 macromolecular complex; GO:0044424 intracellular part; GO:0005623 cell; GO:0015629 actin cytoskeleton; GO:0044422 organelle part; GO:0043228 non-membrane-bounded organelle; GO:0043226 organelle; GO:0005856 cytoskeleton; GO:0…	GO:0005524 ATP binding; GO:0003774 motor activity; GO:1901265 nucleoside phosphate binding; GO:0001882 nucleoside binding; GO:0043167 ion binding; GO:0016817 hydrolase activity, acting on acid anhydrides; GO:0016787 hydrolase activity; GO:0005515 protein binding; GO:0000166 nucleotide binding; GO:0017111 nucleoside-triphosphatase activity; GO:0097159 organic cyclic compound binding; GO:1901363 he…	K17751	MYH6_7; myosin heavy chain 6/7	gga04260 Cardiac muscle contraction - Gallus gallus (chicken); gga04261 Adrenergic signaling in cardiomyocytes - Gallus gallus (chicken);
A0A1D5P147	2-oxoisovalerate dehydrogenase subunit alpha OS=Gallus gallus OX=9031 GN=BCKDHA PE=3 SV=1	BCKDHA	2.024	Up	0.0052979	4	1	1	2	1	0	0	0	mitochondria	GO:0044699 single-organism process; GO:0008152 metabolic process; GO:0055114 oxidation-reduction process; GO:0044710 single-organism metabolic process;		GO:0003824 catalytic activity; GO:0016624 oxidoreductase activity, acting on the aldehyde or oxo group of donors, disulfide as acceptor; GO:0016491 oxidoreductase activity; GO:0016903 oxidoreductase activity, acting on the aldehyde or oxo group of donors;	K00166	BCKDHA, bkdA1; 2-oxoisovalerate dehydrogenase E1 component alpha subunit [EC:1.2.4.4]	gga00280 Valine, leucine and isoleucine degradation - Gallus gallus (chicken); gga00640 Propanoate metabolism - Gallus gallus (chicken); gga01100 Metabolic pathways - Gallus gallus (chicken);
A0A1D5P1V6	Phosphorylase b kinase regulatory subunit OS=Gallus gallus OX=9031 GN=PHKB PE=3 SV=1	PHKB	0.215	Down	0.00170408	153	35	14	31	11	29	34	34	cytoplasm	GO:0006073 cellular glucan metabolic process; GO:0055114 oxidation-reduction process; GO:0044042 glucan metabolic process; GO:0044763 single-organism cellular process; GO:0044699 single-organism process; GO:0005977 glycogen metabolic process; GO:0006112 energy reserve metabolic process; GO:0005975 carbohydrate metabolic process; GO:0044238 primary metabolic process; GO:0044237 cellular metabolic …		GO:0005515 protein binding; GO:0003824 catalytic activity; GO:0005516 calmodulin binding; GO:0005488 binding;	K07190	PHKA_B; phosphorylase kinase alpha/beta subunit	gga04020 Calcium signaling pathway - Gallus gallus (chicken); gga04910 Insulin signaling pathway - Gallus gallus (chicken);
A0A1D5P1Y7	Glycerol-3-phosphate dehydrogenase [NAD(+)] OS=Gallus gallus OX=9031 GN=ASIC1 PE=3 SV=1	ASIC1	0.199	Down	0.00077725	191	26	23	31	23	39	41	34	cytoplasm	GO:0046434 organophosphate catabolic process; GO:0055114 oxidation-reduction process; GO:0052646 alditol phosphate metabolic process; GO:0044699 single-organism process; GO:1901136 carbohydrate derivative catabolic process; GO:0006072 glycerol-3-phosphate metabolic process; GO:0005975 carbohydrate metabolic process; GO:0044238 primary metabolic process; GO:0044237 cellular metabolic process; GO:0…	GO:1902494 catalytic complex; GO:0044464 cell part; GO:0005622 intracellular; GO:1990204 oxidoreductase complex; GO:0005737 cytoplasm; GO:0032991 macromolecular complex; GO:0044424 intracellular part; GO:0009331 glycerol-3-phosphate dehydrogenase complex; GO:0005623 cell; GO:0044444 cytoplasmic part;	GO:1901265 nucleoside phosphate binding; GO:0046983 protein dimerization activity; GO:0005515 protein binding; GO:0000166 nucleotide binding; GO:0048037 cofactor binding; GO:0016491 oxidoreductase activity; GO:0016614 oxidoreductase activity, acting on CH-OH group of donors; GO:1901363 heterocyclic compound binding; GO:0097159 organic cyclic compound binding; GO:0016616 oxidoreductase activity, a…	K00006	GPD1; glycerol-3-phosphate dehydrogenase (NAD+) [EC:1.1.1.8]	gga00564 Glycerophospholipid metabolism - Gallus gallus (chicken);
A0A1D5P3S9	"3,2-trans-enoyl-CoA isomerase, mitochondrial [Zootermopsis nevadensis]"	ECI1	2.444	Up	0.0179636	47	13	9	6	15	7	3	7	mitochondria	GO:0008152 metabolic process;		GO:0003824 catalytic activity;	K13238	DCI; 3,2-trans-enoyl-CoA isomerase, mitochondrial [EC:5.3.3.8]	gga00071 Fatty acid degradation - Gallus gallus (chicken);
A0A1D5P525	myosin-1 [Sus scrofa]	MYH1C	13.216	Up	0.0148619	251	0	63	70	79	11	17	11	cytoplasm		GO:0043229 intracellular organelle; GO:0043232 intracellular non-membrane-bounded organelle; GO:0044430 cytoskeletal part; GO:0044446 intracellular organelle part; GO:0032991 macromolecular complex; GO:0044424 intracellular part; GO:0005623 cell; GO:0015629 actin cytoskeleton; GO:0044422 organelle part; GO:0043228 non-membrane-bounded organelle; GO:0043226 organelle; GO:0005856 cytoskeleton; GO:0…	GO:0005524 ATP binding; GO:0003774 motor activity; GO:1901265 nucleoside phosphate binding; GO:0001882 nucleoside binding; GO:0043167 ion binding; GO:0016817 hydrolase activity, acting on acid anhydrides; GO:0016787 hydrolase activity; GO:0005515 protein binding; GO:0000166 nucleotide binding; GO:0017111 nucleoside-triphosphatase activity; GO:0097159 organic cyclic compound binding; GO:1901363 he…	K10352	MYH; myosin heavy chain	gga04530 Tight junction - Gallus gallus (chicken);
A0A1D5P5A6	beta-enolase [Sus scrofa]	LOC107050916	0.315	Down	0.00028064	144	5	16	22	17	35	30	24	nucleus	GO:0006757 ATP generation from ADP; GO:0009116 nucleoside metabolic process; GO:0042278 purine nucleoside metabolic process; GO:0006165 nucleoside diphosphate phosphorylation; GO:0046031 ADP metabolic process; GO:0019362 pyridine nucleotide metabolic process; GO:0006096 glycolytic process; GO:0009167 purine ribonucleoside monophosphate metabolic process; GO:0009117 nucleotide metabolic process; G…	GO:1902494 catalytic complex; GO:0044464 cell part; GO:0005622 intracellular; GO:0005737 cytoplasm; GO:0032991 macromolecular complex; GO:0044424 intracellular part; GO:0044445 cytosolic part; GO:0005623 cell; GO:0005829 cytosol; GO:0000015 phosphopyruvate hydratase complex; GO:0044444 cytoplasmic part;	GO:0000287 magnesium ion binding; GO:0004634 phosphopyruvate hydratase activity; GO:0003824 catalytic activity; GO:0005488 binding; GO:0043167 ion binding; GO:0046872 metal ion binding; GO:0043169 cation binding; GO:0016829 lyase activity; GO:0016836 hydro-lyase activity; GO:0016835 carbon-oxygen lyase activity;
A0A1D5P6V5	Perilipin OS=Gallus gallus OX=9031 GN=PLIN4 PE=3 SV=1	PLIN4	3.922	Up	0.006484	36	10	8	10	10	2	3	3	cytoplasm,nucleus				K20287	PLIN3; perilipin-3
A0A1D5P7K7	"Septin-7, partial [Stegodyphus mimosarum]"	SEPT7	3.368	Up	0.0053951	21	8	4	5	8	2	1	1	mitochondria		GO:0043229 intracellular organelle; GO:0005938 cell cortex; GO:0043232 intracellular non-membrane-bounded organelle; GO:0044430 cytoskeletal part; GO:0071944 cell periphery; GO:0044446 intracellular organelle part; GO:0005737 cytoplasm; GO:0099568 cytoplasmic region; GO:0032991 macromolecular complex; GO:0044424 intracellular part; GO:0005623 cell; GO:0044422 organelle part; GO:0043228 non-membra…	GO:1901265 nucleoside phosphate binding; GO:0001882 nucleoside binding; GO:0043167 ion binding; GO:0000166 nucleotide binding; GO:1901363 heterocyclic compound binding; GO:0097159 organic cyclic compound binding; GO:0032549 ribonucleoside binding; GO:0097367 carbohydrate derivative binding; GO:0032553 ribonucleotide binding; GO:0005488 binding; GO:0032550 purine ribonucleoside binding; GO:0043168…	K16944	SEPT7, CDC3; septin 7
A0A1D5P888	Serine/threonine-protein phosphatase OS=Gallus gallus OX=9031 GN=PPP1CA PE=3 SV=1	PPP1CA	0.388	Down	4.0121e-05	40	3	5	5	4	8	10	8	cytoplasm	GO:0044267 cellular protein metabolic process; GO:0044238 primary metabolic process; GO:0006470 protein dephosphorylation; GO:0016311 dephosphorylation; GO:0044237 cellular metabolic process; GO:0006796 phosphate-containing compound metabolic process; GO:0071704 organic substance metabolic process; GO:0008152 metabolic process; GO:0006793 phosphorus metabolic process; GO:0044260 cellular macromol…		GO:0042578 phosphoric ester hydrolase activity; GO:0003824 catalytic activity; GO:0016791 phosphatase activity; GO:0005488 binding; GO:0016788 hydrolase activity, acting on ester bonds; GO:0043167 ion binding; GO:0043169 cation binding; GO:0046872 metal ion binding; GO:0016787 hydrolase activity; GO:0004721 phosphoprotein phosphatase activity;	K06269	PPP1C; serine/threonine-protein phosphatase PP1 catalytic subunit [EC:3.1.3.16]	gga03015 mRNA surveillance pathway - Gallus gallus (chicken); gga04114 Oocyte meiosis - Gallus gallus (chicken); gga04218 Cellular senescence - Gallus gallus (chicken); gga04261 Adrenergic signaling in cardiomyocytes - Gallus gallus (chicken); gga04270 Vascular smooth muscle contraction - Gallus gallus (chicken); gga04510 Focal adhesion - Gallus gallus (chicken); gga04810 Regulation of actin cyto…
A0A1D5P8H1	Myosin-11 OS=Gallus gallus OX=9031 GN=MYH11 PE=3 SV=1	MYH11	3.488	Up	0.032795	59	27	18	10	23	2	3	3	cytoplasm		GO:0043229 intracellular organelle; GO:0043232 intracellular non-membrane-bounded organelle; GO:0044430 cytoskeletal part; GO:0044446 intracellular organelle part; GO:0032991 macromolecular complex; GO:0044424 intracellular part; GO:0005623 cell; GO:0015629 actin cytoskeleton; GO:0044422 organelle part; GO:0043228 non-membrane-bounded organelle; GO:0043226 organelle; GO:0005856 cytoskeleton; GO:0…	GO:0005524 ATP binding; GO:0003774 motor activity; GO:1901265 nucleoside phosphate binding; GO:0001882 nucleoside binding; GO:0043167 ion binding; GO:0016817 hydrolase activity, acting on acid anhydrides; GO:0016787 hydrolase activity; GO:0005515 protein binding; GO:0000166 nucleotide binding; GO:0017111 nucleoside-triphosphatase activity; GO:0097159 organic cyclic compound binding; GO:1901363 he…	K10352	MYH; myosin heavy chain	gga04530 Tight junction - Gallus gallus (chicken);
A0A1D5P8I7	Isocitrate dehydrogenase [NADP] OS=Gallus gallus OX=9031 GN=IDH2 PE=3 SV=1	IDH2	2.195	Up	0.0056557	82	17	17	15	16	12	12	10	mitochondria	GO:0072350 tricarboxylic acid metabolic process; GO:0055114 oxidation-reduction process; GO:0044281 small molecule metabolic process; GO:0044763 single-organism cellular process; GO:0006099 tricarboxylic acid cycle; GO:0044699 single-organism process; GO:0006102 isocitrate metabolic process; GO:0044238 primary metabolic process; GO:0045333 cellular respiration; GO:0044237 cellular metabolic proce…		GO:0000287 magnesium ion binding; GO:1901265 nucleoside phosphate binding; GO:0043167 ion binding; GO:0004448 isocitrate dehydrogenase activity; GO:0000166 nucleotide binding; GO:0048037 cofactor binding; GO:0016491 oxidoreductase activity; GO:0016614 oxidoreductase activity, acting on CH-OH group of donors; GO:1901363 heterocyclic compound binding; GO:0097159 organic cyclic compound binding; GO:…	K00031	IDH1, IDH2, icd; isocitrate dehydrogenase [EC:1.1.1.42]	gga00020 Citrate cycle (TCA cycle) - Gallus gallus (chicken); gga00480 Glutathione metabolism - Gallus gallus (chicken); gga01100 Metabolic pathways - Gallus gallus (chicken); gga01200 Carbon metabolism - Gallus gallus (chicken); gga01210 2-Oxocarboxylic acid metabolism - Gallus gallus (chicken); gga01230 Biosynthesis of amino acids - Gallus gallus (chicken); gga04146 Peroxisome - Gallus gallus (…
A0A1D5P9P3	Alpha-actinin-1 OS=Gallus gallus OX=9031 GN=ACTN1 PE=4 SV=1	ACTN1	2.415	Up	0.033857	33	12	8	6	11	2	3	3	cytoplasm	GO:0044085 cellular component biogenesis; GO:0016043 cellular component organization; GO:0051764 actin crosslink formation; GO:0044763 single-organism cellular process; GO:0044699 single-organism process; GO:0007015 actin filament organization; GO:0051017 actin filament bundle assembly; GO:0061572 actin filament bundle organization; GO:1902589 single-organism organelle organization; GO:0030036 ac…		GO:0051015 actin filament binding; GO:0008092 cytoskeletal protein binding; GO:0005488 binding; GO:0043167 ion binding; GO:0044877 macromolecular complex binding; GO:0003779 actin binding; GO:0043169 cation binding; GO:0046872 metal ion binding; GO:0005515 protein binding; GO:0005509 calcium ion binding; GO:0032403 protein complex binding;	K05699	ACTN1_4; actinin alpha 1/4	gga04510 Focal adhesion - Gallus gallus (chicken); gga04520 Adherens junction - Gallus gallus (chicken); gga04530 Tight junction - Gallus gallus (chicken); gga04810 Regulation of actin cytoskeleton - Gallus gallus (chicken);
A0A1D5PAA8	"Glycogenin-1, partial [Stegodyphus mimosarum]"	GYG1	0.481	Down	0.00060338	61	11	9	11	9	12	8	12	nucleus			GO:0016757 transferase activity, transferring glycosyl groups; GO:0003824 catalytic activity; GO:0016740 transferase activity;	K00750	GYG1, GYG2; glycogenin [EC:2.4.1.186]	gga00500 Starch and sucrose metabolism - Gallus gallus (chicken); gga01100 Metabolic pathways - Gallus gallus (chicken);
A0A1D5PAN0	fibromodulin precursor [Mus musculus]	PRELP	4.791	Up	0.043916	55	14	11	11	17	4	6	6	endoplasmic reticulum		GO:0031012 extracellular matrix; GO:0044421 extracellular region part; GO:0005576 extracellular region; GO:0005578 proteinaceous extracellular matrix;	GO:0005201 extracellular matrix structural constituent; GO:0005515 protein binding; GO:0005198 structural molecule activity; GO:0005488 binding;	K08125	PRELP; proline arginine-rich end leucine-rich repeat protein
A0A1D5PBR5	"Twitchin, partial [Stegodyphus mimosarum]"	MYBPC1	19.615	Up	0.00176269	201	5	64	47	70	4	8	8	cytoplasm			GO:0005515 protein binding; GO:0005488 binding;	K12557	MYBPC1; myosin-binding protein C, slow-type
A0A1D5PCK1	Propionyl-CoA carboxylase beta subunit OS=Gallus gallus OX=9031 GN=PCCB PE=4 SV=1	PCCB	2.182	Up	0.0067231	24	11	4	7	8	2	2	1	cytoplasm			GO:0003824 catalytic activity; GO:0016874 ligase activity;	K01966	PCCB, pccB; propionyl-CoA carboxylase beta chain [EC:6.4.1.3]	gga00280 Valine, leucine and isoleucine degradation - Gallus gallus (chicken); gga00630 Glyoxylate and dicarboxylate metabolism - Gallus gallus (chicken); gga00640 Propanoate metabolism - Gallus gallus (chicken); gga01100 Metabolic pathways - Gallus gallus (chicken); gga01200 Carbon metabolism - Gallus gallus (chicken);
A0A1D5PDA1	"delta(3,5)-Delta(2,4)-dienoyl-CoA isomerase, mitochondrial-like isoform X3 [Stylophora pistillata]"	ECH1	2.783	Up	0.0183615	17	6	4	5	5	0	3	0	mitochondria	GO:0008152 metabolic process;		GO:0003824 catalytic activity;	K12663	ECH1; Delta(3,5)-Delta(2,4)-dienoyl-CoA isomerase [EC:5.3.3.-]	gga04146 Peroxisome - Gallus gallus (chicken);
A0A1D5PDI2	"Dehydrogenase/reductase SDR family protein 7-like protein, partial [Stegodyphus mimosarum]"	DHRS7C	0.384	Down	0.00178259	48	11	5	8	6	11	8	10	extracellular	GO:0044699 single-organism process; GO:0008152 metabolic process; GO:0055114 oxidation-reduction process; GO:0044710 single-organism metabolic process;		GO:0003824 catalytic activity; GO:0016491 oxidoreductase activity;	K11167	DHRS7C; dehydrogenase/reductase SDR family member 7C [EC:1.1.-.-]
A0A1D5PDK5	Transgelin 2 OS=Gallus gallus OX=9031 PE=4 SV=2	---	3.161	Up	0.023403	18	6	3	5	6	2	1	1	cytoplasm,nucleus			GO:0005515 protein binding; GO:0005488 binding;	K22655
A0A1D5PFY7	"Succinate-semialdehyde dehydrogenase, mitochondrial, partial [Stegodyphus mimosarum]"	ALDH5A1	3.955	Up	0.0018404	20	8	5	7	6	0	1	1	mitochondria	GO:0055114 oxidation-reduction process; GO:0044712 single-organism catabolic process; GO:0044281 small molecule metabolic process; GO:0044763 single-organism cellular process; GO:0072329 monocarboxylic acid catabolic process; GO:0006807 nitrogen compound metabolic process; GO:0044699 single-organism process; GO:0044282 small molecule catabolic process; GO:0044238 primary metabolic process; GO:004…		GO:0016620 oxidoreductase activity, acting on the aldehyde or oxo group of donors, NAD or NADP as acceptor; GO:0009013 succinate-semialdehyde dehydrogenase [NAD(P)+] activity; GO:0003824 catalytic activity; GO:0016491 oxidoreductase activity; GO:0016903 oxidoreductase activity, acting on the aldehyde or oxo group of donors;	K00139	ALDH5A1; succinate-semialdehyde dehydrogenase [EC:1.2.1.24]	gga00250 Alanine, aspartate and glutamate metabolism - Gallus gallus (chicken); gga00650 Butanoate metabolism - Gallus gallus (chicken); gga01100 Metabolic pathways - Gallus gallus (chicken);
A0A1D5PG85	ATP-dependent 6-phosphofructokinase OS=Gallus gallus OX=9031 GN=PFKM PE=3 SV=1	PFKM	0.241	Down	0.00099568	164	34	15	27	19	36	35	32	cytoplasm	GO:0006757 ATP generation from ADP; GO:0009116 nucleoside metabolic process; GO:0042278 purine nucleoside metabolic process; GO:0006165 nucleoside diphosphate phosphorylation; GO:0046031 ADP metabolic process; GO:0019362 pyridine nucleotide metabolic process; GO:0006096 glycolytic process; GO:0009167 purine ribonucleoside monophosphate metabolic process; GO:0009117 nucleotide metabolic process; G…	GO:0044424 intracellular part; GO:0005623 cell; GO:0044464 cell part; GO:0005622 intracellular; GO:0005737 cytoplasm;	GO:0003872 6-phosphofructokinase activity; GO:0005524 ATP binding; GO:1901265 nucleoside phosphate binding; GO:0016773 phosphotransferase activity, alcohol group as acceptor; GO:0001882 nucleoside binding; GO:0043167 ion binding; GO:0000166 nucleotide binding; GO:0097159 organic cyclic compound binding; GO:1901363 heterocyclic compound binding; GO:0032549 ribonucleoside binding; GO:0097367 carboh…	K00850	pfkA, PFK; 6-phosphofructokinase 1 [EC:2.7.1.11]	gga00010 Glycolysis / Gluconeogenesis - Gallus gallus (chicken); gga00030 Pentose phosphate pathway - Gallus gallus (chicken); gga00051 Fructose and mannose metabolism - Gallus gallus (chicken); gga00052 Galactose metabolism - Gallus gallus (chicken); gga01100 Metabolic pathways - Gallus gallus (chicken); gga01200 Carbon metabolism - Gallus gallus (chicken); gga01230 Biosynthesis of amino acids -…
A0A1D5PH79	"EH-domain containing 1, partial [Bos taurus]"	EHD2	2.434	Up	0.005902	23	10	6	4	10	2	1	0	cytoplasm	GO:0016043 cellular component organization; GO:0016192 vesicle-mediated transport; GO:0044763 single-organism cellular process; GO:0044699 single-organism process; GO:0051234 establishment of localization; GO:0016197 endosomal transport; GO:0006810 transport; GO:1902589 single-organism organelle organization; GO:0030036 actin cytoskeleton organization; GO:0006996 organelle organization; GO:003002…		GO:0043169 cation binding; GO:0046872 metal ion binding; GO:0005515 protein binding; GO:0005509 calcium ion binding; GO:0005488 binding; GO:0043167 ion binding;	K12469	EHD2; EH domain-containing protein 2	gga04144 Endocytosis - Gallus gallus (chicken);
A0A1D5PL36	acetyl-coenzyme A acyltransferase 2 [Bos taurus]	ACAA2	4.064	Up	0.014679	62	18	14	12	17	6	9	4	mitochondria	GO:0008152 metabolic process;		GO:0016746 transferase activity, transferring acyl groups; GO:0016747 transferase activity, transferring acyl groups other than amino-acyl groups; GO:0003824 catalytic activity; GO:0016740 transferase activity;	K07508	ACAA2; acetyl-CoA acyltransferase 2 [EC:2.3.1.16]	gga00062 Fatty acid elongation - Gallus gallus (chicken); gga00071 Fatty acid degradation - Gallus gallus (chicken); gga00280 Valine, leucine and isoleucine degradation - Gallus gallus (chicken); gga01100 Metabolic pathways - Gallus gallus (chicken); gga01212 Fatty acid metabolism - Gallus gallus (chicken);
A0A1D5PLK4	Collagen alpha-2(VI) chain OS=Gallus gallus OX=9031 GN=COL6A2 PE=4 SV=1	COL6A2	2.612	Up	0.04452	126	23	24	24	31	13	17	17	extracellular				K06238	COL6A; collagen, type VI, alpha	gga04510 Focal adhesion - Gallus gallus (chicken); gga04512 ECM-receptor interaction - Gallus gallus (chicken);
A0A1D5PLU7	Peptidyl-prolyl cis-trans isomerase OS=Gallus gallus OX=9031 GN=PPIB PE=3 SV=1	PPIB	8.389	Up	0.00026097	10	4	2	3	2	1	1	1	cytoplasm	GO:0044267 cellular protein metabolic process; GO:0044238 primary metabolic process; GO:0018208 peptidyl-proline modification; GO:0000413 protein peptidyl-prolyl isomerization; GO:0044237 cellular metabolic process; GO:0071704 organic substance metabolic process; GO:0006457 protein folding; GO:0018193 peptidyl-amino acid modification; GO:0008152 metabolic process; GO:0044260 cellular macromolecul…		GO:0003755 peptidyl-prolyl cis-trans isomerase activity; GO:0016853 isomerase activity; GO:0003824 catalytic activity; GO:0016859 cis-trans isomerase activity;	K03768	PPIB, ppiB; peptidyl-prolyl cis-trans isomerase B (cyclophilin B) [EC:5.2.1.8]
A0A1D5PLZ9	"methylcrotonoyl-CoA carboxylase beta chain, mitochondrial-like isoform X1 [Stylophora pistillata]"	MCCCBML	2.943	Up	0.0071769	17	5	3	5	7	2	0	0	extracellular			GO:0003824 catalytic activity; GO:0016874 ligase activity;	K01969	E6.4.1.4B; 3-methylcrotonyl-CoA carboxylase beta subunit [EC:6.4.1.4]	gga00280 Valine, leucine and isoleucine degradation - Gallus gallus (chicken); gga01100 Metabolic pathways - Gallus gallus (chicken);
A0A1D5PM19	Myosin-9 OS=Gallus gallus OX=9031 GN=MYH9 PE=3 SV=1	MYH9	2.494	Up	0.021299	125	0	21	33	45	11	7	8	cytoplasm,nucleus		GO:0043229 intracellular organelle; GO:0043232 intracellular non-membrane-bounded organelle; GO:0044430 cytoskeletal part; GO:0044446 intracellular organelle part; GO:0032991 macromolecular complex; GO:0044424 intracellular part; GO:0005623 cell; GO:0015629 actin cytoskeleton; GO:0044422 organelle part; GO:0043228 non-membrane-bounded organelle; GO:0043226 organelle; GO:0005856 cytoskeleton; GO:0…	GO:0005524 ATP binding; GO:0003774 motor activity; GO:1901265 nucleoside phosphate binding; GO:0001882 nucleoside binding; GO:0043167 ion binding; GO:0016817 hydrolase activity, acting on acid anhydrides; GO:0016787 hydrolase activity; GO:0005515 protein binding; GO:0000166 nucleotide binding; GO:0017111 nucleoside-triphosphatase activity; GO:0097159 organic cyclic compound binding; GO:1901363 he…	K10352	MYH; myosin heavy chain	gga04530 Tight junction - Gallus gallus (chicken);
A0A1D5PMH7	Cytochrome c oxidase subunit OS=Gallus gallus OX=9031 GN=LOC107050681 PE=3 SV=1	LOC107050681	2.684	Up	0.0108185	21	5	4	6	4	2	3	2	extracellular	GO:0098655 cation transmembrane transport; GO:0034220 ion transmembrane transport; GO:0098660 inorganic ion transmembrane transport; GO:0044699 single-organism process; GO:0006818 hydrogen transport; GO:0015992 proton transport; GO:0051234 establishment of localization; GO:0006810 transport; GO:0055085 transmembrane transport; GO:1902578 single-organism localization; GO:0006812 cation transport; …	GO:0043226 organelle; GO:0043231 intracellular membrane-bounded organelle; GO:0043229 intracellular organelle; GO:0044464 cell part; GO:0005622 intracellular; GO:0005737 cytoplasm; GO:0044424 intracellular part; GO:0043227 membrane-bounded organelle; GO:0005623 cell; GO:0005739 mitochondrion; GO:0044444 cytoplasmic part;	GO:0015075 ion transmembrane transporter activity; GO:0022892 substrate-specific transporter activity; GO:0015077 monovalent inorganic cation transmembrane transporter activity; GO:0016676 oxidoreductase activity, acting on a heme group of donors, oxygen as acceptor; GO:0016675 oxidoreductase activity, acting on a heme group of donors; GO:0015078 hydrogen ion transmembrane transporter activity; G…
A0A1D5PNE4	60S ribosomal protein L7a OS=Gallus gallus OX=9031 GN=RPL7A PE=4 SV=1	RPL7A	0.28	Down	0.023041	14	5	0	3	0	4	3	4	cytoplasm	GO:0044085 cellular component biogenesis; GO:0042254 ribosome biogenesis; GO:0022613 ribonucleoprotein complex biogenesis; GO:0071840 cellular component organization or biogenesis;	GO:0044464 cell part; GO:0005622 intracellular; GO:0032991 macromolecular complex; GO:0044424 intracellular part; GO:1990904 ribonucleoprotein complex; GO:0005623 cell; GO:0030529 intracellular ribonucleoprotein complex;		K02936	RP-L7Ae, RPL7A; large subunit ribosomal protein L7Ae	gga03010 Ribosome - Gallus gallus (chicken);
A0A1D5PNV1	"Glutaminase kidney isoform, mitochondrial [Zootermopsis nevadensis]"	GLS	0.014	Down	0.00121755	48	14	0	0	0	18	14	16	mitochondria	GO:0009064 glutamine family amino acid metabolic process; GO:0044281 small molecule metabolic process; GO:0044763 single-organism cellular process; GO:0006541 glutamine metabolic process; GO:0006807 nitrogen compound metabolic process; GO:0044699 single-organism process; GO:0044238 primary metabolic process; GO:1901605 alpha-amino acid metabolic process; GO:0044237 cellular metabolic process; GO:…		GO:0003824 catalytic activity; GO:0005488 binding; GO:0005515 protein binding; GO:0016787 hydrolase activity; GO:0016811 hydrolase activity, acting on carbon-nitrogen (but not peptide) bonds, in linear amides; GO:0004359 glutaminase activity; GO:0016810 hydrolase activity, acting on carbon-nitrogen (but not peptide) bonds;	K01425	glsA, GLS; glutaminase [EC:3.5.1.2]	gga00220 Arginine biosynthesis - Gallus gallus (chicken); gga00250 Alanine, aspartate and glutamate metabolism - Gallus gallus (chicken); gga00471 D-Glutamine and D-glutamate metabolism - Gallus gallus (chicken); gga01100 Metabolic pathways - Gallus gallus (chicken);
A0A1D5PQ58	"Supervillin, partial [Zootermopsis nevadensis]"	SVIL	5.764	Up	0.0103162	30	16	6	10	12	1	0	1	nucleus	GO:0016043 cellular component organization; GO:0007010 cytoskeleton organization; GO:0009987 cellular process; GO:0006996 organelle organization; GO:0071840 cellular component organization or biogenesis;		GO:0051015 actin filament binding; GO:0008092 cytoskeletal protein binding; GO:0005488 binding; GO:0044877 macromolecular complex binding; GO:0003779 actin binding; GO:0005515 protein binding; GO:0032403 protein complex binding;	K10369	SVIL; supervillin
A0A1D5PQL8	Cold shock domain-containing protein C2 [Stylophora pistillata]	CARHSP1	0.286	Down	0.0055368	9	2	1	1	2	2	2	1	nucleus	GO:0050794 regulation of cellular process; GO:0010468 regulation of gene expression; GO:0006355 regulation of transcription, DNA-templated; GO:0031326 regulation of cellular biosynthetic process; GO:0080090 regulation of primary metabolic process; GO:0060255 regulation of macromolecule metabolic process; GO:0019219 regulation of nucleobase-containing compound metabolic process; GO:0010556 regulat…		GO:0097159 organic cyclic compound binding; GO:1901363 heterocyclic compound binding; GO:0003677 DNA binding; GO:0005488 binding; GO:0003676 nucleic acid binding;
A0A1D5PQR2	"Neuroblast differentiation-associated protein AHNAK, partial [Stylophora pistillata]"	---	2.009	Up	0.028736	78	23	18	18	22	6	9	5	nucleus
A0A1D5PRS4	Glucose-6-phosphate isomerase OS=Gallus gallus OX=9031 GN=GPI PE=3 SV=1	GPI	0.225	Down	3.7274e-05	141	27	18	20	18	29	25	31	cytoplasm	GO:0006757 ATP generation from ADP; GO:0009116 nucleoside metabolic process; GO:0042278 purine nucleoside metabolic process; GO:0006165 nucleoside diphosphate phosphorylation; GO:0046031 ADP metabolic process; GO:0019362 pyridine nucleotide metabolic process; GO:0006096 glycolytic process; GO:0009167 purine ribonucleoside monophosphate metabolic process; GO:0019319 hexose biosynthetic process; GO…		GO:0004347 glucose-6-phosphate isomerase activity; GO:0016853 isomerase activity; GO:0016860 intramolecular oxidoreductase activity; GO:0003824 catalytic activity; GO:0016861 intramolecular oxidoreductase activity, interconverting aldoses and ketoses;	K01810	GPI, pgi; glucose-6-phosphate isomerase [EC:5.3.1.9]	gga00010 Glycolysis / Gluconeogenesis - Gallus gallus (chicken); gga00030 Pentose phosphate pathway - Gallus gallus (chicken); gga00500 Starch and sucrose metabolism - Gallus gallus (chicken); gga00520 Amino sugar and nucleotide sugar metabolism - Gallus gallus (chicken); gga01100 Metabolic pathways - Gallus gallus (chicken); gga01200 Carbon metabolism - Gallus gallus (chicken);
A0A1D5PSQ8	Transmembrane protein 14C [Stylophora pistillata]	TMEM14CL	0.33	Down	0.0089798	20	2	4	5	0	4	3	4	cytoplasm		GO:0031224 intrinsic component of membrane; GO:0016020 membrane; GO:0016021 integral component of membrane; GO:0044425 membrane part;
A0A1D5PTL7	Annexin OS=Gallus gallus OX=9031 GN=ANXA4 PE=3 SV=1	ANXA4	3.549	Up	0.00194271	21	6	4	7	5	2	1	2	cytoplasm			GO:0005544 calcium-dependent phospholipid binding; GO:0005488 binding; GO:0005543 phospholipid binding; GO:0043167 ion binding; GO:0008289 lipid binding; GO:0043169 cation binding; GO:0046872 metal ion binding; GO:0043168 anion binding; GO:0005509 calcium ion binding;	K17093	ANXA4; annexin A4
A0A1D5PUI6	"cytochrome c oxidase subunit 5B, mitochondrial [Mus musculus]"	LOC107049545	2.371	Up	0.0021571	15	4	4	3	3	1	3	1	extracellular	GO:0098655 cation transmembrane transport; GO:0034220 ion transmembrane transport; GO:0098660 inorganic ion transmembrane transport; GO:0044699 single-organism process; GO:0006818 hydrogen transport; GO:0015992 proton transport; GO:0051234 establishment of localization; GO:0006810 transport; GO:0055085 transmembrane transport; GO:1902578 single-organism localization; GO:0006812 cation transport; …	GO:0043229 intracellular organelle; GO:0044429 mitochondrial part; GO:0031967 organelle envelope; GO:0044446 intracellular organelle part; GO:0005737 cytoplasm; GO:0044424 intracellular part; GO:0005623 cell; GO:0005739 mitochondrion; GO:0044422 organelle part; GO:0043231 intracellular membrane-bounded organelle; GO:0005740 mitochondrial envelope; GO:0043226 organelle; GO:0044464 cell part; GO:00…	GO:0015075 ion transmembrane transporter activity; GO:0022892 substrate-specific transporter activity; GO:0015077 monovalent inorganic cation transmembrane transporter activity; GO:0016676 oxidoreductase activity, acting on a heme group of donors, oxygen as acceptor; GO:0016675 oxidoreductase activity, acting on a heme group of donors; GO:0015078 hydrogen ion transmembrane transporter activity; G…	K02265	COX5B; cytochrome c oxidase subunit 5b	gga00190 Oxidative phosphorylation - Gallus gallus (chicken); gga01100 Metabolic pathways - Gallus gallus (chicken); gga04260 Cardiac muscle contraction - Gallus gallus (chicken);
A0A1D5PUM7	---	---	0.006	Down	7.575e-05	127	4	0	0	0	41	36	50	nucleus			GO:0005515 protein binding; GO:0005488 binding;
A0A1D5PUR6	myosin-1 [Sus scrofa]	MYH1A	10.194	Up	0.0026412	541	0	144	195	118	27	21	36	cytoplasm		GO:0043229 intracellular organelle; GO:0043232 intracellular non-membrane-bounded organelle; GO:0044430 cytoskeletal part; GO:0044446 intracellular organelle part; GO:0032991 macromolecular complex; GO:0044424 intracellular part; GO:0005623 cell; GO:0015629 actin cytoskeleton; GO:0044422 organelle part; GO:0043228 non-membrane-bounded organelle; GO:0043226 organelle; GO:0005856 cytoskeleton; GO:0…	GO:0005524 ATP binding; GO:0003774 motor activity; GO:1901265 nucleoside phosphate binding; GO:0001882 nucleoside binding; GO:0043167 ion binding; GO:0016817 hydrolase activity, acting on acid anhydrides; GO:0016787 hydrolase activity; GO:0005515 protein binding; GO:0000166 nucleotide binding; GO:0017111 nucleoside-triphosphatase activity; GO:0097159 organic cyclic compound binding; GO:1901363 he…	K10352	MYH; myosin heavy chain	gga04530 Tight junction - Gallus gallus (chicken);
A0A1D5PVU7	integrin alpha-7 isoform 1 precursor [Mus musculus]	ITGA7	2.144	Up	0.0041645	10	5	4	3	2	0	0	1	plasma membrane	GO:0050794 regulation of cellular process; GO:0044700 single organism signaling; GO:0051716 cellular response to stimulus; GO:0022610 biological adhesion; GO:0007165 signal transduction; GO:0050789 regulation of biological process; GO:0007154 cell communication; GO:0007166 cell surface receptor signaling pathway; GO:0007155 cell adhesion; GO:0044699 single-organism process; GO:0007229 integrin-me…	GO:0016020 membrane; GO:0098636 protein complex involved in cell adhesion; GO:0031226 intrinsic component of plasma membrane; GO:0071944 cell periphery; GO:0098796 membrane protein complex; GO:0098797 plasma membrane protein complex; GO:0098802 plasma membrane receptor complex; GO:0043235 receptor complex; GO:0032991 macromolecular complex; GO:0008305 integrin complex; GO:0031224 intrinsic compon…		K06583	ITGA7; integrin alpha 7	gga04510 Focal adhesion - Gallus gallus (chicken); gga04512 ECM-receptor interaction - Gallus gallus (chicken); gga04810 Regulation of actin cytoskeleton - Gallus gallus (chicken);
A0A1D5PWK6	Bifunctional epoxide hydrolase 2 [Stylophora pistillata]	EPHX2	3.211	Up	0.0062194	20	8	4	3	6	3	2	2	extracellular	GO:0008152 metabolic process;		GO:0016787 hydrolase activity; GO:0003824 catalytic activity;	K08726	EPHX2; soluble epoxide hydrolase / lipid-phosphate phosphatase [EC:3.3.2.10 3.1.3.76]	gga00590 Arachidonic acid metabolism - Gallus gallus (chicken); gga01100 Metabolic pathways - Gallus gallus (chicken); gga04146 Peroxisome - Gallus gallus (chicken);
A0A1D5PXI1	"Delta-1-pyrroline-5-carboxylate dehydrogenase, mitochondrial [Zootermopsis nevadensis]"	ALDH4A1	2.636	Up	0.0091441	23	9	5	5	5	3	2	3	mitochondria	GO:0043648 dicarboxylic acid metabolic process; GO:0016053 organic acid biosynthetic process; GO:0044699 single-organism process; GO:0009058 biosynthetic process; GO:1901566 organonitrogen compound biosynthetic process; GO:0044237 cellular metabolic process; GO:0009084 glutamine family amino acid biosynthetic process; GO:0071704 organic substance metabolic process; GO:0008152 metabolic process; G…		GO:0016620 oxidoreductase activity, acting on the aldehyde or oxo group of donors, NAD or NADP as acceptor; GO:0016645 oxidoreductase activity, acting on the CH-NH group of donors; GO:0016646 oxidoreductase activity, acting on the CH-NH group of donors, NAD or NADP as acceptor; GO:0003824 catalytic activity; GO:0016903 oxidoreductase activity, acting on the aldehyde or oxo group of donors; GO:001…	K00294	E1.2.1.88; 1-pyrroline-5-carboxylate dehydrogenase [EC:1.2.1.88]	gga00250 Alanine, aspartate and glutamate metabolism - Gallus gallus (chicken); gga00330 Arginine and proline metabolism - Gallus gallus (chicken); gga01100 Metabolic pathways - Gallus gallus (chicken);
A0A1D5PXP9	periostin precursor [Gallus gallus]	TGFBI	5.323	Up	0.034364	23	13	5	5	13	0	0	0	mitochondria	GO:0044699 single-organism process; GO:0007155 cell adhesion; GO:0022610 biological adhesion; GO:0008283 cell proliferation;		GO:0050839 cell adhesion molecule binding; GO:0005102 receptor binding; GO:0005488 binding; GO:0044877 macromolecular complex binding; GO:0005515 protein binding; GO:0005518 collagen binding; GO:0005178 integrin binding; GO:0050840 extracellular matrix binding; GO:0032403 protein complex binding;	K19519	TGFBI, BIGH3; transforming growth factor-beta-induced protein
A0A1L1RJB3	myozenin-2 isoform 1 [Mus musculus]	MYOZ2	112.226	Up	0.00114084	54	15	13	15	23	1	2	0	cytoplasm
A0A1L1RJW7	Glutathione S-transferase kappa OS=Gallus gallus OX=9031 GN=GSTK1 PE=3 SV=1	GSTK1	3.32	Up	0.00051616	23	6	4	8	9	1	1	0	cytoplasm,nucleus	GO:0044699 single-organism process; GO:0008152 metabolic process; GO:0055114 oxidation-reduction process; GO:0044710 single-organism metabolic process;		GO:0015035 protein disulfide oxidoreductase activity; GO:0016667 oxidoreductase activity, acting on a sulfur group of donors; GO:0015036 disulfide oxidoreductase activity; GO:0003824 catalytic activity; GO:0016491 oxidoreductase activity;	K13299	GSTK1; glutathione S-transferase kappa 1 [EC:2.5.1.18]	gga00480 Glutathione metabolism - Gallus gallus (chicken); gga00980 Metabolism of xenobiotics by cytochrome P450 - Gallus gallus (chicken); gga00982 Drug metabolism - cytochrome P450 - Gallus gallus (chicken); gga04146 Peroxisome - Gallus gallus (chicken);
A0A1L1RLN6	Myosin light polypeptide 6 OS=Gallus gallus OX=9031 GN=MYL6 PE=4 SV=1	MYL6	2.436	Up	0.023265	23	6	5	4	8	1	2	3	cytoplasm			GO:0043169 cation binding; GO:0046872 metal ion binding; GO:0005509 calcium ion binding; GO:0005488 binding; GO:0043167 ion binding;	K12751	MYL6; myosin light chain 6	gga04270 Vascular smooth muscle contraction - Gallus gallus (chicken); gga04530 Tight junction - Gallus gallus (chicken);
A0A1L1RP70	ryanodine receptor 1 [Sus scrofa]	RYR3	0.318	Down	0.0194185	413	116	46	72	39	86	83	87	plasma membrane	GO:0050794 regulation of cellular process; GO:0065008 regulation of biological quality; GO:0072503 cellular divalent inorganic cation homeostasis; GO:0072511 divalent inorganic cation transport; GO:0034220 ion transmembrane transport; GO:2000021 regulation of ion homeostasis; GO:0030001 metal ion transport; GO:0030003 cellular cation homeostasis; GO:0051480 regulation of cytosolic calcium ion con…	GO:0031224 intrinsic component of membrane; GO:0016020 membrane; GO:0005623 cell; GO:0016021 integral component of membrane; GO:0044425 membrane part;	GO:0022803 passive transmembrane transporter activity; GO:0022892 substrate-specific transporter activity; GO:0005515 protein binding; GO:0004888 transmembrane signaling receptor activity; GO:0004871 signal transducer activity; GO:0099604 ligand-gated calcium channel activity; GO:0015267 channel activity; GO:0022891 substrate-specific transmembrane transporter activity; GO:0046873 metal ion trans…	K04963	RYR3; ryanodine receptor 3	gga04020 Calcium signaling pathway - Gallus gallus (chicken); gga04371 Apelin signaling pathway - Gallus gallus (chicken);
A0A1L1RR19	phosphoglucomutase-1 [Sus scrofa]	PGM1	0.203	Down	0.0001151	237	36	30	30	26	48	47	56	cytoplasm	GO:0008152 metabolic process; GO:0005975 carbohydrate metabolic process; GO:0044238 primary metabolic process; GO:0071704 organic substance metabolic process;		GO:0000287 magnesium ion binding; GO:0016853 isomerase activity; GO:0003824 catalytic activity; GO:0005488 binding; GO:0016868 intramolecular transferase activity, phosphotransferases; GO:0043167 ion binding; GO:0046872 metal ion binding; GO:0043169 cation binding; GO:0016866 intramolecular transferase activity;	K01835	pgm; phosphoglucomutase [EC:5.4.2.2]	gga00010 Glycolysis / Gluconeogenesis - Gallus gallus (chicken); gga00030 Pentose phosphate pathway - Gallus gallus (chicken); gga00052 Galactose metabolism - Gallus gallus (chicken); gga00230 Purine metabolism - Gallus gallus (chicken); gga00500 Starch and sucrose metabolism - Gallus gallus (chicken); gga00520 Amino sugar and nucleotide sugar metabolism - Gallus gallus (chicken); gga01100 Metabo…
A0A1L1RR33	Tubulin alpha chain OS=Gallus gallus OX=9031 GN=TUBA3E PE=3 SV=1	TUBA3E	0.201	Down	0.00052162	15	4	0	2	1	5	3	4	cytoplasm	GO:0016043 cellular component organization; GO:0007010 cytoskeleton organization; GO:0007017 microtubule-based process; GO:0009987 cellular process; GO:0006996 organelle organization; GO:0071840 cellular component organization or biogenesis;	GO:0043229 intracellular organelle; GO:0099513 polymeric cytoskeletal fiber; GO:0005874 microtubule; GO:0043232 intracellular non-membrane-bounded organelle; GO:0044430 cytoskeletal part; GO:0044446 intracellular organelle part; GO:0099512 supramolecular fiber; GO:0044424 intracellular part; GO:0005623 cell; GO:0099080 supramolecular complex; GO:0044422 organelle part; GO:0099081 supramolecular p…	GO:1901265 nucleoside phosphate binding; GO:0001882 nucleoside binding; GO:0043167 ion binding; GO:0016817 hydrolase activity, acting on acid anhydrides; GO:0016787 hydrolase activity; GO:0000166 nucleotide binding; GO:0017111 nucleoside-triphosphatase activity; GO:0097159 organic cyclic compound binding; GO:1901363 heterocyclic compound binding; GO:0032549 ribonucleoside binding; GO:0097367 carb…	K07374	TUBA; tubulin alpha	gga04145 Phagosome - Gallus gallus (chicken); gga04210 Apoptosis - Gallus gallus (chicken); gga04530 Tight junction - Gallus gallus (chicken); gga04540 Gap junction - Gallus gallus (chicken);
A0A1L1RT31	"tenascin X B, partial [Ciconia boyciana]"	---	5.602	Up	0.021197	17	8	7	2	6	0	1	1	nucleus	GO:0016043 cellular component organization; GO:0071822 protein complex subunit organization; GO:0030199 collagen fibril organization; GO:0043062 extracellular structure organization; GO:0044763 single-organism cellular process; GO:0044699 single-organism process; GO:0030198 extracellular matrix organization; GO:0097435 supramolecular fiber organization; GO:0009987 cellular process; GO:0043933 mac…	GO:0031012 extracellular matrix; GO:0044421 extracellular region part; GO:0005576 extracellular region; GO:0005578 proteinaceous extracellular matrix;	GO:0005515 protein binding; GO:0005488 binding;	K06252	TN; tenascin	gga04510 Focal adhesion - Gallus gallus (chicken); gga04512 ECM-receptor interaction - Gallus gallus (chicken);
A0A1L1RT65	40S ribosomal protein S24 OS=Gallus gallus OX=9031 GN=RPS24 PE=3 SV=1	RPS24	0.48	Down	0.033377	9	3	2	2	1	1	2	1	cytoplasm	GO:0006518 peptide metabolic process; GO:0043043 peptide biosynthetic process; GO:0044267 cellular protein metabolic process; GO:0006807 nitrogen compound metabolic process; GO:0009058 biosynthetic process; GO:0043603 cellular amide metabolic process; GO:0044238 primary metabolic process; GO:1901566 organonitrogen compound biosynthetic process; GO:1901576 organic substance biosynthetic process; G…	GO:0005840 ribosome; GO:0043226 organelle; GO:0043229 intracellular organelle; GO:0043232 intracellular non-membrane-bounded organelle; GO:0044464 cell part; GO:0005622 intracellular; GO:0005737 cytoplasm; GO:0032991 macromolecular complex; GO:0044424 intracellular part; GO:1990904 ribonucleoprotein complex; GO:0005623 cell; GO:0030529 intracellular ribonucleoprotein complex; GO:0044444 cytoplasm…	GO:0097159 organic cyclic compound binding; GO:1901363 heterocyclic compound binding; GO:1901265 nucleoside phosphate binding; GO:0005488 binding; GO:0000166 nucleotide binding; GO:0005198 structural molecule activity; GO:0003735 structural constituent of ribosome; GO:0036094 small molecule binding;	K02974	RP-S24e, RPS24; small subunit ribosomal protein S24e	gga03010 Ribosome - Gallus gallus (chicken);
A0A1L1RTA1	"2,4-dienoyl-CoA reductase, mitochondrial [Sus scrofa]"	DECR1	4.649	Up	0.0036392	35	8	6	6	10	3	5	5	mitochondria				K13236	DECR1; 2,4-dienoyl-CoA reductase, mitochondrial [EC:1.3.1.34]
A0A1L1RUX2	Eukaryotic initiation factor 4A-II OS=Gallus gallus OX=9031 GN=EIF4A2 PE=3 SV=1	EIF4A2	0.442	Down	0.000199216	81	12	9	15	12	15	17	13	nucleus			GO:0005524 ATP binding; GO:1901265 nucleoside phosphate binding; GO:0001882 nucleoside binding; GO:0043167 ion binding; GO:0000166 nucleotide binding; GO:0097159 organic cyclic compound binding; GO:1901363 heterocyclic compound binding; GO:0032549 ribonucleoside binding; GO:0097367 carbohydrate derivative binding; GO:0032553 ribonucleotide binding; GO:0005488 binding; GO:0003676 nucleic acid bind…	K03257	EIF4A; translation initiation factor 4A	gga03013 RNA transport - Gallus gallus (chicken);
A0A1L1RUZ7	O-acyl-ADP-ribose deacylase 1 OS=Gallus gallus OX=9031 GN=OARD1 PE=4 SV=1	OARD1	0.408	Down	0.0087235	31	7	5	5	4	5	6	6	extracellular
A0A1L1RWD5	Ribosomal protein L15 OS=Gallus gallus OX=9031 GN=RPL15 PE=3 SV=1	RPL15	0.359	Down	0.0185969	16	4	1	4	2	2	4	3	nucleus	GO:0006518 peptide metabolic process; GO:0043043 peptide biosynthetic process; GO:0044267 cellular protein metabolic process; GO:0006807 nitrogen compound metabolic process; GO:0009058 biosynthetic process; GO:0043603 cellular amide metabolic process; GO:0044238 primary metabolic process; GO:1901566 organonitrogen compound biosynthetic process; GO:1901576 organic substance biosynthetic process; G…	GO:0005840 ribosome; GO:0043226 organelle; GO:0043229 intracellular organelle; GO:0043232 intracellular non-membrane-bounded organelle; GO:0044464 cell part; GO:0005622 intracellular; GO:0005737 cytoplasm; GO:0032991 macromolecular complex; GO:0044424 intracellular part; GO:1990904 ribonucleoprotein complex; GO:0005623 cell; GO:0030529 intracellular ribonucleoprotein complex; GO:0044444 cytoplasm…	GO:0003735 structural constituent of ribosome; GO:0005198 structural molecule activity;	K02877	RP-L15e, RPL15; large subunit ribosomal protein L15e	gga03010 Ribosome - Gallus gallus (chicken);
A0A1L1RWX6	Acyl-coenzyme A thioesterase 13 [Zootermopsis nevadensis]	ACOT13	5.181	Up	0.0141006	10	3	3	3	4	0	0	0	cytoplasm,nucleus				K17362	ACOT13; acyl-coenzyme A thioesterase 13 [EC:3.1.2.-]
A0A1L1RX26	"Eukaryotic peptide chain release factor subunit 1, partial [Stegodyphus mimosarum]"	ETF1	0.46	Down	0.0046957	18	8	1	3	2	5	4	3	cytoplasm	GO:0016043 cellular component organization; GO:0006518 peptide metabolic process; GO:0044267 cellular protein metabolic process; GO:0044699 single-organism process; GO:0009058 biosynthetic process; GO:1901566 organonitrogen compound biosynthetic process; GO:0044237 cellular metabolic process; GO:0071704 organic substance metabolic process; GO:0043241 protein complex disassembly; GO:0008152 metabo…	GO:0044424 intracellular part; GO:0005623 cell; GO:0044464 cell part; GO:0005622 intracellular; GO:0005737 cytoplasm;	GO:0097159 organic cyclic compound binding; GO:0008079 translation termination factor activity; GO:1901363 heterocyclic compound binding; GO:0003723 RNA binding; GO:0008135 translation factor activity, RNA binding; GO:0005488 binding; GO:0003676 nucleic acid binding; GO:0016149 translation release factor activity, codon specific; GO:0003747 translation release factor activity;	K03265	ETF1, ERF1; peptide chain release factor subunit 1	gga03015 mRNA surveillance pathway - Gallus gallus (chicken);
A0A1L1RXR5	"Cytochrome b-c1 complex subunit 8, partial [Stegodyphus mimosarum]"	UQCRQ	2.262	Up	0.00114288	10	3	3	2	2	1	1	1	cytoplasm	GO:0098655 cation transmembrane transport; GO:0034220 ion transmembrane transport; GO:0098660 inorganic ion transmembrane transport; GO:0044699 single-organism process; GO:0006818 hydrogen transport; GO:0015992 proton transport; GO:0051234 establishment of localization; GO:0006810 transport; GO:0055085 transmembrane transport; GO:1902578 single-organism localization; GO:0006812 cation transport; …		GO:0008121 ubiquinol-cytochrome-c reductase activity; GO:0015075 ion transmembrane transporter activity; GO:0016679 oxidoreductase activity, acting on diphenols and related substances as donors; GO:0003824 catalytic activity; GO:0022892 substrate-specific transporter activity; GO:0015077 monovalent inorganic cation transmembrane transporter activity; GO:0022890 inorganic cation transmembrane tran…	K00418	QCR8, UQCRQ; ubiquinol-cytochrome c reductase subunit 8	gga00190 Oxidative phosphorylation - Gallus gallus (chicken); gga01100 Metabolic pathways - Gallus gallus (chicken); gga04260 Cardiac muscle contraction - Gallus gallus (chicken);
A0A1L1RZM9	NADH-cytochrome b5 reductase OS=Gallus gallus OX=9031 GN=CYB5R3 PE=3 SV=1	CYB5R3	2.361	Up	0.0110647	26	7	4	6	8	3	2	3	mitochondria	GO:0044699 single-organism process; GO:0008152 metabolic process; GO:0055114 oxidation-reduction process; GO:0044710 single-organism metabolic process;		GO:0003824 catalytic activity; GO:0016491 oxidoreductase activity;	K00326	E1.6.2.2; cytochrome-b5 reductase [EC:1.6.2.2]	gga00520 Amino sugar and nucleotide sugar metabolism - Gallus gallus (chicken);
A0A1L1S0A0	"Electron transfer flavoprotein subunit alpha, mitochondrial [Zootermopsis nevadensis]"	ETFA	3.029	Up	0.0008847	50	12	11	13	9	4	6	7	cytoplasm			GO:0097159 organic cyclic compound binding; GO:1901363 heterocyclic compound binding; GO:0009055 electron carrier activity; GO:1901265 nucleoside phosphate binding; GO:0050660 flavin adenine dinucleotide binding; GO:0005488 binding; GO:0043167 ion binding; GO:0043168 anion binding; GO:0000166 nucleotide binding; GO:0048037 cofactor binding; GO:0036094 small molecule binding; GO:0050662 coenzyme b…	K03522	fixB, etfA; electron transfer flavoprotein alpha subunit
A0A1L1S103	protein phosphatase 1 regulatory subunit 3B-A-like [Stylophora pistillata]	PPP1R3A	0.277	Down	0.000159927	130	35	12	17	17	31	26	27	cytoplasm			GO:0005515 protein binding; GO:0005488 binding;	K07189	PPP1R3; protein phosphatase 1 regulatory subunit 3A/B/C/D/E	gga04910 Insulin signaling pathway - Gallus gallus (chicken);
A0M8T8	Caveolin OS=Gallus gallus OX=9031 GN=CAV1 PE=3 SV=1	CAV1	4.086	Up	0.0034575	15	3	3	4	5	1	1	1	cytoplasm	GO:0044700 single organism signaling; GO:0002694 regulation of leukocyte activation; GO:0010608 posttranscriptional regulation of gene expression; GO:0044255 cellular lipid metabolic process; GO:0032091 negative regulation of protein binding; GO:0044237 cellular metabolic process; GO:0009607 response to biotic stimulus; GO:0071900 regulation of protein serine/threonine kinase activity; GO:0001525…	GO:0016020 membrane; GO:0031090 organelle membrane; GO:0098857 membrane microdomain; GO:0099568 cytoplasmic region; GO:0005737 cytoplasm; GO:0044433 cytoplasmic vesicle part; GO:0032991 macromolecular complex; GO:0005887 integral component of plasma membrane; GO:0005623 cell; GO:0044422 organelle part; GO:0098590 plasma membrane region; GO:0005925 focal adhesion; GO:0005622 intracellular; GO:0099…	GO:0008200 ion channel inhibitor activity; GO:0048365 Rac GTPase binding; GO:0005102 receptor binding; GO:0046983 protein dimerization activity; GO:0019901 protein kinase binding; GO:0061134 peptidase regulator activity; GO:0016504 peptidase activator activity; GO:0099106 ion channel regulator activity; GO:0070320 inward rectifier potassium channel inhibitor activity; GO:0050998 nitric-oxide synt…	K06278	CAV1; caveolin 1	gga04144 Endocytosis - Gallus gallus (chicken); gga04510 Focal adhesion - Gallus gallus (chicken);
D3KCC4	Carnosine synthase 1 OS=Gallus gallus OX=9031 GN=CARNS1 PE=1 SV=1	CARNS1	0.114	Down	0.0039364	96	31	4	11	3	21	31	26	plasma membrane	GO:0006518 peptide metabolic process; GO:0044711 single-organism biosynthetic process; GO:0016053 organic acid biosynthetic process; GO:0043043 peptide biosynthetic process; GO:0044281 small molecule metabolic process; GO:0044763 single-organism cellular process; GO:0006807 nitrogen compound metabolic process; GO:0042398 cellular modified amino acid biosynthetic process; GO:0044699 single-organis…		GO:1901265 nucleoside phosphate binding; GO:0016874 ligase activity; GO:0016817 hydrolase activity, acting on acid anhydrides; GO:0016787 hydrolase activity; GO:0016887 ATPase activity; GO:0097159 organic cyclic compound binding; GO:1901363 heterocyclic compound binding; GO:0016462 pyrophosphatase activity; GO:0047730 carnosine synthase activity; GO:0003824 catalytic activity; GO:0032553 ribonucl…	K14755	CRNS1, ATPGD1; carnosine synthase [EC:6.3.2.11]	gga00330 Arginine and proline metabolism - Gallus gallus (chicken); gga00340 Histidine metabolism - Gallus gallus (chicken); gga00410 beta-Alanine metabolism - Gallus gallus (chicken);
E1BQZ7	Phosphorylase b kinase regulatory subunit OS=Gallus gallus OX=9031 GN=PHKA1 PE=3 SV=2	PHKA1	0.226	Down	0.0047755	230	45	18	41	23	45	50	53	nucleus	GO:0016310 phosphorylation; GO:0044042 glucan metabolic process; GO:0044267 cellular protein metabolic process; GO:0044699 single-organism process; GO:0006112 energy reserve metabolic process; GO:0044237 cellular metabolic process; GO:0006796 phosphate-containing compound metabolic process; GO:0044264 cellular polysaccharide metabolic process; GO:0071704 organic substance metabolic process; GO:00…	GO:1902494 catalytic complex; GO:0061695 transferase complex, transferring phosphorus-containing groups; GO:0044464 cell part; GO:0005622 intracellular; GO:0005737 cytoplasm; GO:0032991 macromolecular complex; GO:0044424 intracellular part; GO:1990234 transferase complex; GO:1902554 serine/threonine protein kinase complex; GO:0005623 cell; GO:1902911 protein kinase complex; GO:0044444 cytoplasmic…	GO:0005515 protein binding; GO:0003824 catalytic activity; GO:0005516 calmodulin binding; GO:0005488 binding;	K07190	PHKA_B; phosphorylase kinase alpha/beta subunit	gga04020 Calcium signaling pathway - Gallus gallus (chicken); gga04910 Insulin signaling pathway - Gallus gallus (chicken);
E1BRQ5	Coiled-coil domain-containing protein 25 [Stylophora pistillata]	CCDC25	0.366	Down	0.0023448	5	2	0	2	0	2	1	0	cytoplasm
E1BSN7	"Alpha-1,4 glucan phosphorylase OS=Gallus gallus OX=9031 GN=PYGB PE=3 SV=2"	PYGB	0.232	Down	0.00145965	42	6	4	8	3	11	10	6	cytoplasm	GO:0044275 cellular carbohydrate catabolic process; GO:0044042 glucan metabolic process; GO:0044699 single-organism process; GO:0006112 energy reserve metabolic process; GO:0044237 cellular metabolic process; GO:0044264 cellular polysaccharide metabolic process; GO:0071704 organic substance metabolic process; GO:0005980 glycogen catabolic process; GO:0008152 metabolic process; GO:0006091 generati…	GO:0016020 membrane; GO:0044421 extracellular region part; GO:0005737 cytoplasm; GO:0031982 vesicle; GO:0044424 intracellular part; GO:0005623 cell; GO:0005576 extracellular region; GO:0043226 organelle; GO:0070062 extracellular exosome; GO:0005622 intracellular; GO:0044464 cell part; GO:1903561 extracellular vesicle; GO:0048471 perinuclear region of cytoplasm; GO:0043227 membrane-bounded organel…	GO:0097159 organic cyclic compound binding; GO:1901363 heterocyclic compound binding; GO:0016758 transferase activity, transferring hexosyl groups; GO:0003824 catalytic activity; GO:0005488 binding; GO:0043167 ion binding; GO:0004645 phosphorylase activity; GO:0043168 anion binding; GO:0016757 transferase activity, transferring glycosyl groups; GO:0048037 cofactor binding; GO:0016740 transferase …	K00688	PYG, glgP; glycogen phosphorylase [EC:2.4.1.1]	gga00500 Starch and sucrose metabolism - Gallus gallus (chicken); gga01100 Metabolic pathways - Gallus gallus (chicken); gga04217 Necroptosis - Gallus gallus (chicken); gga04910 Insulin signaling pathway - Gallus gallus (chicken);
E1BTT4	Hydroxyacyl-CoA dehydrogenase trifunctional multienzyme complex subunit beta OS=Gallus gallus OX=9031 PE=3 SV=1	---	2.217	Up	0.0142002	83	11	17	17	17	10	11	11	nucleus	GO:0034440 lipid oxidation; GO:0044699 single-organism process; GO:0044255 cellular lipid metabolic process; GO:0044237 cellular metabolic process; GO:0071704 organic substance metabolic process; GO:0008152 metabolic process; GO:0030258 lipid modification; GO:0044248 cellular catabolic process; GO:0032787 monocarboxylic acid metabolic process; GO:0009987 cellular process; GO:0006629 lipid metabol…	GO:0016020 membrane; GO:0019867 outer membrane; GO:0005783 endoplasmic reticulum; GO:0044421 extracellular region part; GO:0031090 organelle membrane; GO:0005737 cytoplasm; GO:0031982 vesicle; GO:0044424 intracellular part; GO:0005623 cell; GO:0044422 organelle part; GO:0043228 non-membrane-bounded organelle; GO:0005740 mitochondrial envelope; GO:0031974 membrane-enclosed lumen; GO:0070062 extrac…	GO:0003723 RNA binding; GO:0016509 long-chain-3-hydroxyacyl-CoA dehydrogenase activity; GO:0016747 transferase activity, transferring acyl groups other than amino-acyl groups; GO:0016491 oxidoreductase activity; GO:1901363 heterocyclic compound binding; GO:0097159 organic cyclic compound binding; GO:0016614 oxidoreductase activity, acting on CH-OH group of donors; GO:0016616 oxidoreductase activi…	K00626	E2.3.1.9, atoB; acetyl-CoA C-acetyltransferase [EC:2.3.1.9]	gga00071 Fatty acid degradation - Gallus gallus (chicken); gga00072 Synthesis and degradation of ketone bodies - Gallus gallus (chicken); gga00280 Valine, leucine and isoleucine degradation - Gallus gallus (chicken); gga00310 Lysine degradation - Gallus gallus (chicken); gga00380 Tryptophan metabolism - Gallus gallus (chicken); gga00620 Pyruvate metabolism - Gallus gallus (chicken); gga00630 Glyo…
E1BTT7	Neutral alpha-glucosidase AB [Zootermopsis nevadensis]	GANC	0.383	Down	0.0124417	21	8	2	4	2	5	5	3	cytoplasm	GO:0008152 metabolic process; GO:0005975 carbohydrate metabolic process; GO:0044238 primary metabolic process; GO:0071704 organic substance metabolic process;		GO:0004553 hydrolase activity, hydrolyzing O-glycosyl compounds; GO:0030246 carbohydrate binding; GO:0016787 hydrolase activity; GO:0003824 catalytic activity; GO:0005488 binding; GO:0016798 hydrolase activity, acting on glycosyl bonds;	K12317	GANC; neutral alpha-glucosidase C [EC:3.2.1.20]	gga00052 Galactose metabolism - Gallus gallus (chicken); gga00500 Starch and sucrose metabolism - Gallus gallus (chicken); gga01100 Metabolic pathways - Gallus gallus (chicken);
E1BTT8	L-lactate dehydrogenase OS=Gallus gallus OX=9031 GN=LDHA PE=3 SV=2	LDHA	0.218	Down	0.00022298	398	26	40	63	40	91	76	88	cytoplasm	GO:0008152 metabolic process; GO:0055114 oxidation-reduction process; GO:0044710 single-organism metabolic process; GO:0044281 small molecule metabolic process; GO:0044763 single-organism cellular process; GO:0019752 carboxylic acid metabolic process; GO:0044699 single-organism process; GO:0005975 carbohydrate metabolic process; GO:0044238 primary metabolic process; GO:0006082 organic acid metabo…	GO:0044424 intracellular part; GO:0005623 cell; GO:0044464 cell part; GO:0005622 intracellular; GO:0005737 cytoplasm;	GO:0016614 oxidoreductase activity, acting on CH-OH group of donors; GO:0004457 lactate dehydrogenase activity; GO:0016616 oxidoreductase activity, acting on the CH-OH group of donors, NAD or NADP as acceptor; GO:0004459 L-lactate dehydrogenase activity; GO:0003824 catalytic activity; GO:0016491 oxidoreductase activity;	K00016	LDH, ldh; L-lactate dehydrogenase [EC:1.1.1.27]	gga00010 Glycolysis / Gluconeogenesis - Gallus gallus (chicken); gga00270 Cysteine and methionine metabolism - Gallus gallus (chicken); gga00620 Pyruvate metabolism - Gallus gallus (chicken); gga00640 Propanoate metabolism - Gallus gallus (chicken); gga01100 Metabolic pathways - Gallus gallus (chicken);
E1BXK3	Glycogen [starch] synthase OS=Gallus gallus OX=9031 GN=GYS2 PE=3 SV=2	GYS2	0.402	Down	0.0042818	15	2	2	3	3	3	2	2	cytoplasm	GO:0016051 carbohydrate biosynthetic process; GO:0000271 polysaccharide biosynthetic process; GO:0044042 glucan metabolic process; GO:0044699 single-organism process; GO:0009058 biosynthetic process; GO:0006112 energy reserve metabolic process; GO:0044237 cellular metabolic process; GO:0044264 cellular polysaccharide metabolic process; GO:0071704 organic substance metabolic process; GO:0008152 me…		GO:0016758 transferase activity, transferring hexosyl groups; GO:0003824 catalytic activity; GO:0035251 UDP-glucosyltransferase activity; GO:0008194 UDP-glycosyltransferase activity; GO:0046527 glucosyltransferase activity; GO:0004373 glycogen (starch) synthase activity; GO:0016757 transferase activity, transferring glycosyl groups; GO:0016740 transferase activity;	K00693	GYS; glycogen synthase [EC:2.4.1.11]	gga00500 Starch and sucrose metabolism - Gallus gallus (chicken); gga01100 Metabolic pathways - Gallus gallus (chicken); gga04910 Insulin signaling pathway - Gallus gallus (chicken);
E1BY44	erythrocyte membrane protein band 4.2 [Gallus gallus]	TGM2	3.474	Up	0.0038396	74	22	14	22	21	5	7	5	cytoplasm	GO:0010941 regulation of cell death; GO:0065008 regulation of biological quality; GO:0072503 cellular divalent inorganic cation homeostasis; GO:0048732 gland development; GO:0035148 tube formation; GO:0044699 single-organism process; GO:0044237 cellular metabolic process; GO:0006909 phagocytosis; GO:0051234 establishment of localization; GO:0060662 salivary gland cavitation; GO:0008152 metabolic …	GO:0016020 membrane; GO:0044421 extracellular region part; GO:0005783 endoplasmic reticulum; GO:0030054 cell junction; GO:0071944 cell periphery; GO:0031982 vesicle; GO:0005737 cytoplasm; GO:0031224 intrinsic component of membrane; GO:0044424 intracellular part; GO:0005623 cell; GO:0070062 extracellular exosome; GO:0005925 focal adhesion; GO:0044464 cell part; GO:0044425 membrane part; GO:0005622…	GO:0016746 transferase activity, transferring acyl groups; GO:0003824 catalytic activity; GO:0016740 transferase activity; GO:0003810 protein-glutamine gamma-glutamyltransferase activity; GO:0016755 transferase activity, transferring amino-acyl groups;	K05625	TGM2; transglutaminase 2 [EC:2.3.2.13]
E1C043	"cytochrome c oxidase subunit 5A, mitochondrial precursor [Mus musculus]"	COX5A	3.234	Up	0.00040465	17	8	2	6	6	2	1	0	nucleus	GO:0009116 nucleoside metabolic process; GO:0042278 purine nucleoside metabolic process; GO:0006123 mitochondrial electron transport, cytochrome c to oxygen; GO:0009167 purine ribonucleoside monophosphate metabolic process; GO:0009117 nucleotide metabolic process; GO:0044699 single-organism process; GO:0044237 cellular metabolic process; GO:0006796 phosphate-containing compound metabolic process;…	GO:0016020 membrane; GO:0044421 extracellular region part; GO:0098800 inner mitochondrial membrane protein complex; GO:0031090 organelle membrane; GO:0098796 membrane protein complex; GO:0005737 cytoplasm; GO:0031982 vesicle; GO:0032991 macromolecular complex; GO:0098798 mitochondrial protein complex; GO:0044424 intracellular part; GO:0044455 mitochondrial membrane part; GO:0005623 cell; GO:00444…	GO:0015075 ion transmembrane transporter activity; GO:0022892 substrate-specific transporter activity; GO:0015077 monovalent inorganic cation transmembrane transporter activity; GO:0016676 oxidoreductase activity, acting on a heme group of donors, oxygen as acceptor; GO:0016675 oxidoreductase activity, acting on a heme group of donors; GO:0015078 hydrogen ion transmembrane transporter activity; G…	K02264	COX5A; cytochrome c oxidase subunit 5a	gga00190 Oxidative phosphorylation - Gallus gallus (chicken); gga01100 Metabolic pathways - Gallus gallus (chicken); gga04260 Cardiac muscle contraction - Gallus gallus (chicken);
E1C0Q5	"acetyl-CoA acetyltransferase, mitochondrial precursor [Bos taurus]"	ACAT1	2.272	Up	0.020661	45	12	9	7	10	6	7	6	mitochondria	GO:0051188 cofactor biosynthetic process; GO:1901606 alpha-amino acid catabolic process; GO:0009116 nucleoside metabolic process; GO:0042278 purine nucleoside metabolic process; GO:0009117 nucleotide metabolic process; GO:0044699 single-organism process; GO:0009163 nucleoside biosynthetic process; GO:0046129 purine ribonucleoside biosynthetic process; GO:0044255 cellular lipid metabolic process; …	GO:0016020 membrane; GO:0043229 intracellular organelle; GO:0044421 extracellular region part; GO:0044429 mitochondrial part; GO:0031090 organelle membrane; GO:0031967 organelle envelope; GO:0044446 intracellular organelle part; GO:0031982 vesicle; GO:0005737 cytoplasm; GO:0044424 intracellular part; GO:0005623 cell; GO:0005576 extracellular region; GO:0044422 organelle part; GO:0005739 mitochond…	GO:0016746 transferase activity, transferring acyl groups; GO:0003824 catalytic activity; GO:0016830 carbon-carbon lyase activity; GO:0016885 ligase activity, forming carbon-carbon bonds; GO:0016874 ligase activity; GO:0016829 lyase activity; GO:0003988 acetyl-CoA C-acyltransferase activity; GO:0016408 C-acyltransferase activity; GO:0003985 acetyl-CoA C-acetyltransferase activity; GO:0016740 tran…	K00626	E2.3.1.9, atoB; acetyl-CoA C-acetyltransferase [EC:2.3.1.9]	gga00071 Fatty acid degradation - Gallus gallus (chicken); gga00072 Synthesis and degradation of ketone bodies - Gallus gallus (chicken); gga00280 Valine, leucine and isoleucine degradation - Gallus gallus (chicken); gga00310 Lysine degradation - Gallus gallus (chicken); gga00380 Tryptophan metabolism - Gallus gallus (chicken); gga00620 Pyruvate metabolism - Gallus gallus (chicken); gga00630 Glyo…
E1C0T6	Unc-112-related protein [Zootermopsis nevadensis]	FERMT2	2.598	Up	0.033138	9	5	1	2	4	1	1	0	nucleus				K17083	FERMT2, KIND2; kindlin 2
E1C1Q6	ankyrin repeat domain-containing protein 23 [Sus scrofa]	ANKRD2	25.786	Up	0.0140442	37	13	11	9	16	0	1	0	cytoplasm,nucleus	GO:0051093 negative regulation of developmental process; GO:0010941 regulation of cell death; GO:0048869 cellular developmental process; GO:0023051 regulation of signaling; GO:0044699 single-organism process; GO:2000291 regulation of myoblast proliferation; GO:0051154 negative regulation of striated muscle cell differentiation; GO:0051253 negative regulation of RNA metabolic process; GO:2001233 r…	GO:0030016 myofibril; GO:0005737 cytoplasm; GO:0099512 supramolecular fiber; GO:0044424 intracellular part; GO:0016604 nuclear body; GO:0099080 supramolecular complex; GO:0005623 cell; GO:0031674 I band; GO:0044422 organelle part; GO:0044427 chromosomal part; GO:0043228 non-membrane-bounded organelle; GO:0031974 membrane-enclosed lumen; GO:0016605 PML body; GO:0005654 nucleoplasm; GO:0070013 intr…	GO:0043422 protein kinase B binding; GO:0008092 cytoskeletal protein binding; GO:0061629 RNA polymerase II sequence-specific DNA binding transcription factor binding; GO:0001085 RNA polymerase II transcription factor binding; GO:0005488 binding; GO:0019901 protein kinase binding; GO:0005515 protein binding; GO:0003682 chromatin binding; GO:0019900 kinase binding; GO:0031432 titin binding; GO:0008…	K21434	ANKRD2; ankyrin repeat domain-containing protein 2
E1C4C0	Acyl carrier protein OS=Gallus gallus OX=9031 GN=NDUFAB1 PE=4 SV=3	NDUFAB1	2.546	Up	0.00196278	9	2	2	2	3	0	1	1	cytoplasm	GO:0009247 glycolipid biosynthetic process; GO:1903509 liposaccharide metabolic process; GO:0016051 carbohydrate biosynthetic process; GO:0016053 organic acid biosynthetic process; GO:0006643 membrane lipid metabolic process; GO:0008654 phospholipid biosynthetic process; GO:0044699 single-organism process; GO:0009058 biosynthetic process; GO:0044255 cellular lipid metabolic process; GO:0044237 ce…	GO:0044464 cell part; GO:0005622 intracellular; GO:0005737 cytoplasm; GO:0044424 intracellular part; GO:0005829 cytosol; GO:0005623 cell; GO:0044444 cytoplasmic part;	GO:0000035 acyl binding; GO:0031177 phosphopantetheine binding; GO:0019842 vitamin binding; GO:0072341 modified amino acid binding; GO:0051192 prosthetic group binding; GO:0005488 binding; GO:0043167 ion binding; GO:0044620 ACP phosphopantetheine attachment site binding; GO:0043168 anion binding; GO:0033218 amide binding; GO:0048037 cofactor binding; GO:0000036 ACP phosphopantetheine attachment s…	K03955	NDUFAB1; NADH dehydrogenase (ubiquinone) 1 alpha/beta subcomplex 1	gga00190 Oxidative phosphorylation - Gallus gallus (chicken); gga01100 Metabolic pathways - Gallus gallus (chicken);
E1C4C6	"Smoothelin, partial [Stegodyphus mimosarum]"	SMTNL2	7.346	Up	0.0051033	19	1	4	7	6	0	2	0	nucleus			GO:0005515 protein binding; GO:0005488 binding;
E1C4W4	Alpha-aminoadipic semialdehyde dehydrogenase [Stylophora pistillata]	ALDH7A1	2.729	Up	0.0113788	35	14	6	9	13	2	2	3	mitochondria	GO:0044699 single-organism process; GO:0008152 metabolic process; GO:0055114 oxidation-reduction process; GO:0044710 single-organism metabolic process;	GO:0043229 intracellular organelle; GO:0044421 extracellular region part; GO:0005737 cytoplasm; GO:0031982 vesicle; GO:0044424 intracellular part; GO:0005623 cell; GO:0005829 cytosol; GO:0005576 extracellular region; GO:0005739 mitochondrion; GO:0043231 intracellular membrane-bounded organelle; GO:0043226 organelle; GO:0070062 extracellular exosome; GO:0005622 intracellular; GO:0044464 cell part;…	GO:0016620 oxidoreductase activity, acting on the aldehyde or oxo group of donors, NAD or NADP as acceptor; GO:0003824 catalytic activity; GO:0016491 oxidoreductase activity; GO:0016903 oxidoreductase activity, acting on the aldehyde or oxo group of donors;	K14085	ALDH7A1; aldehyde dehydrogenase family 7 member A1 [EC:1.2.1.31 1.2.1.8 1.2.1.3]	gga00010 Glycolysis / Gluconeogenesis - Gallus gallus (chicken); gga00053 Ascorbate and aldarate metabolism - Gallus gallus (chicken); gga00071 Fatty acid degradation - Gallus gallus (chicken); gga00260 Glycine, serine and threonine metabolism - Gallus gallus (chicken); gga00280 Valine, leucine and isoleucine degradation - Gallus gallus (chicken); gga00310 Lysine degradation - Gallus gallus (chic…
E1C5D2	---	NDUFS5	2.073	Up	0.0107556	30	4	6	6	7	4	4	3	extracellular	GO:0044085 cellular component biogenesis; GO:0016043 cellular component organization; GO:0034622 cellular macromolecular complex assembly; GO:0071822 protein complex subunit organization; GO:0010257 NADH dehydrogenase complex assembly; GO:0043933 macromolecular complex subunit organization; GO:0032981 mitochondrial respiratory chain complex I assembly; GO:0097031 mitochondrial respiratory chain c…	GO:0016020 membrane; GO:0098800 inner mitochondrial membrane protein complex; GO:0031090 organelle membrane; GO:0098796 membrane protein complex; GO:0005737 cytoplasm; GO:0032991 macromolecular complex; GO:0045271 respiratory chain complex I; GO:0098798 mitochondrial protein complex; GO:0044424 intracellular part; GO:0005747 mitochondrial respiratory chain complex I; GO:0005623 cell; GO:0044455 m…		K03938	NDUFS5; NADH dehydrogenase (ubiquinone) Fe-S protein 5	gga00190 Oxidative phosphorylation - Gallus gallus (chicken); gga01100 Metabolic pathways - Gallus gallus (chicken);
E1C7S2	hydroxysteroid dehydrogenase-like protein 2 [Stylophora pistillata]	HSDL2	2.465	Up	0.0068169	31	8	5	6	8	5	5	2	cytoplasm		GO:0043226 organelle; GO:0043231 intracellular membrane-bounded organelle; GO:0043229 intracellular organelle; GO:0016020 membrane; GO:0044464 cell part; GO:0005622 intracellular; GO:0005777 peroxisome; GO:0042579 microbody; GO:0005737 cytoplasm; GO:0044424 intracellular part; GO:0005623 cell; GO:0043227 membrane-bounded organelle; GO:0005739 mitochondrion; GO:0044444 cytoplasmic part;
E1C9F4	phosphoserine phosphatase [Mus musculus]	PSPH	0.184	Down	0.0115162	14	5	1	1	1	2	5	4	cytoplasm	GO:0016053 organic acid biosynthetic process; GO:0044699 single-organism process; GO:0009058 biosynthetic process; GO:1901566 organonitrogen compound biosynthetic process; GO:0006564 L-serine biosynthetic process; GO:0044237 cellular metabolic process; GO:0006796 phosphate-containing compound metabolic process; GO:0071704 organic substance metabolic process; GO:0008152 metabolic process; GO:00065…		GO:0004647 phosphoserine phosphatase activity; GO:0016787 hydrolase activity; GO:0003824 catalytic activity; GO:0042578 phosphoric ester hydrolase activity; GO:0016791 phosphatase activity; GO:0016788 hydrolase activity, acting on ester bonds;	K01079	serB, PSPH; phosphoserine phosphatase [EC:3.1.3.3]	gga00260 Glycine, serine and threonine metabolism - Gallus gallus (chicken); gga01100 Metabolic pathways - Gallus gallus (chicken); gga01200 Carbon metabolism - Gallus gallus (chicken); gga01230 Biosynthesis of amino acids - Gallus gallus (chicken);
F1N8D4	filamin-A isoform 1 [Mus musculus]	FLNB	2.624	Up	0.018097	37	21	5	9	17	2	2	2	cytoplasm	GO:0032502 developmental process; GO:0016043 cellular component organization; GO:1902589 single-organism organelle organization; GO:0030036 actin cytoskeleton organization; GO:0030154 cell differentiation; GO:0006996 organelle organization; GO:0044767 single-organism developmental process; GO:0030029 actin filament-based process; GO:0048869 cellular developmental process; GO:0044763 single-organi…		GO:0003779 actin binding; GO:0005515 protein binding; GO:0008092 cytoskeletal protein binding; GO:0005488 binding;	K04437	FLNA; filamin	gga04010 MAPK signaling pathway - Gallus gallus (chicken); gga04510 Focal adhesion - Gallus gallus (chicken); gga05132 Salmonella infection - Gallus gallus (chicken);
F1N9Q2	Lactoylglutathione lyase OS=Gallus gallus OX=9031 GN=GLO1 PE=3 SV=3	GLO1	0.297	Down	0.0056766	46	10	8	7	5	8	9	9	cytoplasm	GO:0050794 regulation of cellular process; GO:0044707 single-multicellular organism process; GO:0010941 regulation of cell death; GO:0043069 negative regulation of programmed cell death; GO:0030316 osteoclast differentiation; GO:0060255 regulation of macromolecule metabolic process; GO:0019219 regulation of nucleobase-containing compound metabolic process; GO:0048869 cellular developmental proces…	GO:0016020 membrane; GO:0043229 intracellular organelle; GO:0044421 extracellular region part; GO:0071944 cell periphery; GO:0005737 cytoplasm; GO:0031982 vesicle; GO:0044424 intracellular part; GO:0005829 cytosol; GO:0005623 cell; GO:0005576 extracellular region; GO:0005886 plasma membrane; GO:0043226 organelle; GO:0070062 extracellular exosome; GO:0043231 intracellular membrane-bounded organell…	GO:0004462 lactoylglutathione lyase activity; GO:0046914 transition metal ion binding; GO:0003824 catalytic activity; GO:0005488 binding; GO:0043167 ion binding; GO:0016829 lyase activity; GO:0043169 cation binding; GO:0046872 metal ion binding; GO:0008270 zinc ion binding; GO:0016846 carbon-sulfur lyase activity;	K01759	GLO1, gloA; lactoylglutathione lyase [EC:4.4.1.5]	gga00620 Pyruvate metabolism - Gallus gallus (chicken);
F1N9S3	protein FAM98A-like [Stylophora pistillata]	FAM98A	0.419	Down	0.00170015	13	3	1	3	1	2	3	3	cytoplasm,nucleus		GO:0072669 tRNA-splicing ligase complex; GO:0044464 cell part; GO:0005622 intracellular; GO:0032991 macromolecular complex; GO:0044424 intracellular part; GO:0043234 protein complex; GO:0005623 cell;	GO:0097159 organic cyclic compound binding; GO:1901363 heterocyclic compound binding; GO:0003723 RNA binding; GO:0005488 binding; GO:0003676 nucleic acid binding;
F1NAA5	phosphoglucomutase-2-like [Stylophora pistillata]	PGM2L1	0.152	Down	0.024703	16	8	1	2	1	4	3	5	cytoplasm	GO:0016310 phosphorylation; GO:0008152 metabolic process; GO:0006793 phosphorus metabolic process; GO:0044238 primary metabolic process; GO:0005975 carbohydrate metabolic process; GO:0009987 cellular process; GO:0044237 cellular metabolic process; GO:0006796 phosphate-containing compound metabolic process; GO:0071704 organic substance metabolic process;	GO:0044464 cell part; GO:0005622 intracellular; GO:0005737 cytoplasm; GO:0044424 intracellular part; GO:0005829 cytosol; GO:0005623 cell; GO:0044444 cytoplasmic part;	GO:0016853 isomerase activity; GO:0016301 kinase activity; GO:0016773 phosphotransferase activity, alcohol group as acceptor; GO:0047933 glucose-1,6-bisphosphate synthase activity; GO:0003824 catalytic activity; GO:0016868 intramolecular transferase activity, phosphotransferases; GO:0016866 intramolecular transferase activity; GO:0016740 transferase activity; GO:0016772 transferase activity, tran…	K11809	PGM2L1; glucose-1,6-bisphosphate synthase [EC:2.7.1.106]	gga00500 Starch and sucrose metabolism - Gallus gallus (chicken);
F1NAD9	"Alpha-1,4 glucan phosphorylase OS=Gallus gallus OX=9031 GN=PYGL PE=3 SV=3"	PYGL	0.415	Down	0.00149662	11	2	2	2	2	1	2	2	cytoplasm	GO:0065008 regulation of biological quality; GO:0044275 cellular carbohydrate catabolic process; GO:0044042 glucan metabolic process; GO:0042593 glucose homeostasis; GO:0044699 single-organism process; GO:0006112 energy reserve metabolic process; GO:0044237 cellular metabolic process; GO:0044264 cellular polysaccharide metabolic process; GO:0071704 organic substance metabolic process; GO:0005980 …	GO:0070062 extracellular exosome; GO:0043226 organelle; GO:0044421 extracellular region part; GO:0044464 cell part; GO:0005622 intracellular; GO:0031982 vesicle; GO:1903561 extracellular vesicle; GO:0005737 cytoplasm; GO:0044424 intracellular part; GO:0043227 membrane-bounded organelle; GO:0005623 cell; GO:0005576 extracellular region; GO:0043230 extracellular organelle;	GO:1901265 nucleoside phosphate binding; GO:0005496 steroid binding; GO:0030170 pyridoxal phosphate binding; GO:0097159 organic cyclic compound binding; GO:1901363 heterocyclic compound binding; GO:0002054 nucleobase binding; GO:0016208 AMP binding; GO:0031406 carboxylic acid binding; GO:0003824 catalytic activity; GO:0032553 ribonucleotide binding; GO:0005488 binding; GO:0032550 purine ribonucle…	K00688	PYG, glgP; glycogen phosphorylase [EC:2.4.1.1]	gga00500 Starch and sucrose metabolism - Gallus gallus (chicken); gga01100 Metabolic pathways - Gallus gallus (chicken); gga04217 Necroptosis - Gallus gallus (chicken); gga04910 Insulin signaling pathway - Gallus gallus (chicken);
F1NAK4	LOW QUALITY PROTEIN: eIF-2-alpha kinase activator GCN1-like [Stylophora pistillata]	GCN1	0.475	Down	0.020521	9	4	1	1	1	1	3	2	nucleus	GO:0010608 posttranscriptional regulation of gene expression; GO:0009891 positive regulation of biosynthetic process; GO:2001141 regulation of RNA biosynthetic process; GO:1990253 cellular response to leucine starvation; GO:0009605 response to external stimulus; GO:0007154 cell communication; GO:0009893 positive regulation of metabolic process; GO:0051173 positive regulation of nitrogen compound …	GO:0016020 membrane; GO:0044464 cell part; GO:0005622 intracellular; GO:0005737 cytoplasm; GO:0032991 macromolecular complex; GO:0044424 intracellular part; GO:1990904 ribonucleoprotein complex; GO:0030529 intracellular ribonucleoprotein complex; GO:0005829 cytosol; GO:0005623 cell; GO:0044444 cytoplasmic part; GO:0005844 polysome;	GO:0003723 RNA binding; GO:0044877 macromolecular complex binding; GO:0019901 protein kinase binding; GO:0005515 protein binding; GO:0019887 protein kinase regulator activity; GO:0019207 kinase regulator activity; GO:0098772 molecular function regulator; GO:0019900 kinase binding; GO:1901363 heterocyclic compound binding; GO:0097159 organic cyclic compound binding; GO:0043022 ribosome binding; GO…
F1NC38	"acyl-CoA dehydrogenase protein, partial [Fasciola hepatica]"	ACADL	3.267	Up	0.0062798	47	14	11	9	12	7	3	5	mitochondria	GO:0016042 lipid catabolic process; GO:0044712 single-organism catabolic process; GO:0055114 oxidation-reduction process; GO:0044281 small molecule metabolic process; GO:0044763 single-organism cellular process; GO:0044699 single-organism process; GO:0072329 monocarboxylic acid catabolic process; GO:0044255 cellular lipid metabolic process; GO:0044282 small molecule catabolic process; GO:0006631 …		GO:1901265 nucleoside phosphate binding; GO:0050660 flavin adenine dinucleotide binding; GO:0043167 ion binding; GO:0000166 nucleotide binding; GO:0048037 cofactor binding; GO:0016491 oxidoreductase activity; GO:0016627 oxidoreductase activity, acting on the CH-CH group of donors; GO:1901363 heterocyclic compound binding; GO:0097159 organic cyclic compound binding; GO:0003824 catalytic activity; …	K00255	ACADL; long-chain-acyl-CoA dehydrogenase [EC:1.3.8.8]	gga00071 Fatty acid degradation - Gallus gallus (chicken); gga01100 Metabolic pathways - Gallus gallus (chicken); gga01212 Fatty acid metabolism - Gallus gallus (chicken); gga03320 PPAR signaling pathway - Gallus gallus (chicken);
F1NCA2	Glycerol-3-phosphate dehydrogenase OS=Gallus gallus OX=9031 GN=GPD2 PE=3 SV=2	GPD2	0.169	Down	0.00105571	71	19	6	10	4	16	18	17	mitochondria	GO:0044707 single-multicellular organism process; GO:0016051 carbohydrate biosynthetic process; GO:0043010 camera-type eye development; GO:0019319 hexose biosynthetic process; GO:0044699 single-organism process; GO:0046364 monosaccharide biosynthetic process; GO:0009058 biosynthetic process; GO:0044237 cellular metabolic process; GO:0006796 phosphate-containing compound metabolic process; GO:0071…	GO:0016020 membrane; GO:0043229 intracellular organelle; GO:0044429 mitochondrial part; GO:0031090 organelle membrane; GO:0031967 organelle envelope; GO:0044446 intracellular organelle part; GO:0005737 cytoplasm; GO:0032991 macromolecular complex; GO:0044424 intracellular part; GO:0005623 cell; GO:0044422 organelle part; GO:0005739 mitochondrion; GO:0043226 organelle; GO:0043231 intracellular mem…	GO:0016614 oxidoreductase activity, acting on CH-OH group of donors; GO:0016901 oxidoreductase activity, acting on the CH-OH group of donors, quinone or similar compound as acceptor; GO:0052590 sn-glycerol-3-phosphate:ubiquinone oxidoreductase activity; GO:0003824 catalytic activity; GO:0005488 binding; GO:0043167 ion binding; GO:0043169 cation binding; GO:0046872 metal ion binding; GO:0005509 ca…	K00111	glpA, glpD; glycerol-3-phosphate dehydrogenase [EC:1.1.5.3]	gga00564 Glycerophospholipid metabolism - Gallus gallus (chicken);
F1NED9	four and a half LIM domains protein 2 [Mus musculus]	FHL1	16.288	Up	0.00060089	151	35	51	29	47	8	8	8	nucleus	GO:2000045 regulation of G1/S transition of mitotic cell cycle; GO:0050794 regulation of cellular process; GO:0065008 regulation of biological quality; GO:1902807 negative regulation of cell cycle G1/S phase transition; GO:0007346 regulation of mitotic cell cycle; GO:0045786 negative regulation of cell cycle; GO:0040008 regulation of growth; GO:2000021 regulation of ion homeostasis; GO:1901988 ne…	GO:0016020 membrane; GO:0043229 intracellular organelle; GO:0071944 cell periphery; GO:0030054 cell junction; GO:0005737 cytoplasm; GO:0070161 anchoring junction; GO:0044424 intracellular part; GO:0005829 cytosol; GO:0005623 cell; GO:0005886 plasma membrane; GO:0043231 intracellular membrane-bounded organelle; GO:0043226 organelle; GO:0005634 nucleus; GO:0005925 focal adhesion; GO:0005622 intrace…	GO:0046914 transition metal ion binding; GO:0005488 binding; GO:0043167 ion binding; GO:0043169 cation binding; GO:0046872 metal ion binding; GO:0044325 ion channel binding; GO:0005515 protein binding; GO:0008270 zinc ion binding;	K14365	FHL1, SLIM1; four and a half LIM domains protein 1
F1NEF6	"acyl-CoA dehydrogenase family member 9, mitochondrial-like [Stylophora pistillata]"	ACAD9	3.32	Up	0.00097572	99	26	28	19	25	8	11	8	mitochondria	GO:0044085 cellular component biogenesis; GO:0016043 cellular component organization; GO:0034622 cellular macromolecular complex assembly; GO:0071822 protein complex subunit organization; GO:0010257 NADH dehydrogenase complex assembly; GO:0055114 oxidation-reduction process; GO:0044699 single-organism process; GO:0043933 macromolecular complex subunit organization; GO:0032981 mitochondrial respir…	GO:0043226 organelle; GO:0043231 intracellular membrane-bounded organelle; GO:0043229 intracellular organelle; GO:0030425 dendrite; GO:0005634 nucleus; GO:0042995 cell projection; GO:0036477 somatodendritic compartment; GO:0005622 intracellular; GO:0044464 cell part; GO:0005737 cytoplasm; GO:0043005 neuron projection; GO:0044424 intracellular part; GO:0043227 membrane-bounded organelle; GO:000562…	GO:1901265 nucleoside phosphate binding; GO:0050660 flavin adenine dinucleotide binding; GO:0043167 ion binding; GO:0000166 nucleotide binding; GO:0048037 cofactor binding; GO:0016491 oxidoreductase activity; GO:0016627 oxidoreductase activity, acting on the CH-CH group of donors; GO:1901363 heterocyclic compound binding; GO:0097159 organic cyclic compound binding; GO:0003824 catalytic activity; …	K15980	ACAD9; acyl-CoA dehydrogenase family member 9 [EC:1.3.99.-]
F1NFE0	Collagen alpha-1(VI) chain OS=Gallus gallus OX=9031 GN=COL6A1 PE=4 SV=3	COL6A1	2.989	Up	0.02724	89	24	16	19	25	10	8	11	extracellular	GO:0044085 cellular component biogenesis; GO:0016043 cellular component organization; GO:0001649 osteoblast differentiation; GO:0044707 single-multicellular organism process; GO:0001101 response to acid chemical; GO:0071310 cellular response to organic substance; GO:0048869 cellular developmental process; GO:1901700 response to oxygen-containing compound; GO:0044699 single-organism process; GO:00…	GO:0016020 membrane; GO:0005615 extracellular space; GO:0044421 extracellular region part; GO:0031090 organelle membrane; GO:0071944 cell periphery; GO:0005737 cytoplasm; GO:0031982 vesicle; GO:0032991 macromolecular complex; GO:0044424 intracellular part; GO:0005623 cell; GO:0044422 organelle part; GO:0005765 lysosomal membrane; GO:0070062 extracellular exosome; GO:0005622 intracellular; GO:0044…	GO:0048407 platelet-derived growth factor binding; GO:0005515 protein binding; GO:0019838 growth factor binding; GO:0005488 binding;	K06238	COL6A; collagen, type VI, alpha	gga04510 Focal adhesion - Gallus gallus (chicken); gga04512 ECM-receptor interaction - Gallus gallus (chicken);
F1NGM2	"chaperone, ABC1 activity of bc1 complex like, partial [Bos taurus]"	COQ8A	4.29	Up	0.0027615	46	18	13	12	15	3	1	2	cytoplasm	GO:0051188 cofactor biosynthetic process; GO:0042181 ketone biosynthetic process; GO:0016310 phosphorylation; GO:1901663 quinone biosynthetic process; GO:0006744 ubiquinone biosynthetic process; GO:0006733 oxidoreduction coenzyme metabolic process; GO:0044711 single-organism biosynthetic process; GO:1901661 quinone metabolic process; GO:0044281 small molecule metabolic process; GO:0044763 single-…	GO:0043226 organelle; GO:0043231 intracellular membrane-bounded organelle; GO:0043229 intracellular organelle; GO:0044464 cell part; GO:0005622 intracellular; GO:0005737 cytoplasm; GO:0044424 intracellular part; GO:0043227 membrane-bounded organelle; GO:0005623 cell; GO:0005739 mitochondrion; GO:0044444 cytoplasmic part;	GO:1901265 nucleoside phosphate binding; GO:0001882 nucleoside binding; GO:0043167 ion binding; GO:0000166 nucleotide binding; GO:0097159 organic cyclic compound binding; GO:1901363 heterocyclic compound binding; GO:0032549 ribonucleoside binding; GO:0097367 carbohydrate derivative binding; GO:0016301 kinase activity; GO:0003824 catalytic activity; GO:0032553 ribonucleotide binding; GO:0005488 bi…	K08869	ADCK, ABC1; aarF domain-containing kinase
F1NHM9	Phosphoglycerate mutase OS=Gallus gallus OX=9031 GN=PGAM1 PE=3 SV=3	PGAM1	0.326	Down	9.612e-05	216	29	25	32	24	45	44	46	cytoplasm	GO:0006757 ATP generation from ADP; GO:0009116 nucleoside metabolic process; GO:0042278 purine nucleoside metabolic process; GO:0006165 nucleoside diphosphate phosphorylation; GO:0046031 ADP metabolic process; GO:0019362 pyridine nucleotide metabolic process; GO:0006096 glycolytic process; GO:0009167 purine ribonucleoside monophosphate metabolic process; GO:0009117 nucleotide metabolic process; G…	GO:0005623 cell; GO:0043209 myelin sheath; GO:0044464 cell part;	GO:0004619 phosphoglycerate mutase activity; GO:0004082 bisphosphoglycerate mutase activity; GO:0016853 isomerase activity; GO:0016866 intramolecular transferase activity; GO:0003824 catalytic activity; GO:0016868 intramolecular transferase activity, phosphotransferases;	K01834	PGAM, gpmA; 2,3-bisphosphoglycerate-dependent phosphoglycerate mutase [EC:5.4.2.11]	gga00010 Glycolysis / Gluconeogenesis - Gallus gallus (chicken); gga00260 Glycine, serine and threonine metabolism - Gallus gallus (chicken); gga01100 Metabolic pathways - Gallus gallus (chicken); gga01200 Carbon metabolism - Gallus gallus (chicken); gga01230 Biosynthesis of amino acids - Gallus gallus (chicken);
F1NIC5	"Mitochondrial import inner membrane translocase subunit Tim8 A, partial [Stegodyphus mimosarum]"	TIMM8A	4.445	Up	0.024037	8	3	3	2	3	0	0	0	extracellular	GO:0045184 establishment of protein localization; GO:0006810 transport; GO:0071702 organic substance transport; GO:0051179 localization; GO:0033036 macromolecule localization; GO:0008104 protein localization; GO:0015031 protein transport; GO:0051234 establishment of localization;	GO:0043229 intracellular organelle; GO:0044429 mitochondrial part; GO:0044446 intracellular organelle part; GO:0031967 organelle envelope; GO:0005737 cytoplasm; GO:0044424 intracellular part; GO:0005623 cell; GO:0005739 mitochondrion; GO:0044422 organelle part; GO:0005740 mitochondrial envelope; GO:0043231 intracellular membrane-bounded organelle; GO:0043226 organelle; GO:0031974 membrane-enclose…	GO:0046872 metal ion binding; GO:0043169 cation binding; GO:0005488 binding; GO:0043167 ion binding;	K17780	TIM8; mitochondrial import inner membrane translocase subunit TIM8
F1NJI0	Annexin OS=Gallus gallus OX=9031 GN=ANXA5 PE=3 SV=2	ANXA5	2.488	Up	0.024056	21	6	4	3	5	4	3	2	cytoplasm	GO:0050818 regulation of coagulation; GO:0050789 regulation of biological process; GO:0042221 response to chemical; GO:0051241 negative regulation of multicellular organismal process; GO:0010033 response to organic substance; GO:0048519 negative regulation of biological process; GO:0050896 response to stimulus; GO:0050819 negative regulation of coagulation; GO:0051239 regulation of multicellular …	GO:0016020 membrane; GO:0005615 extracellular space; GO:0044421 extracellular region part; GO:0009897 external side of plasma membrane; GO:0030054 cell junction; GO:0071944 cell periphery; GO:0031982 vesicle; GO:0070161 anchoring junction; GO:0072563 endothelial microparticle; GO:0005623 cell; GO:0005576 extracellular region; GO:0005886 plasma membrane; GO:0043226 organelle; GO:0070062 extracellu…	GO:0005544 calcium-dependent phospholipid binding; GO:0005488 binding; GO:0005543 phospholipid binding; GO:0043167 ion binding; GO:0008289 lipid binding; GO:0043169 cation binding; GO:0046872 metal ion binding; GO:0043168 anion binding; GO:0005509 calcium ion binding;	K16646	ANXA5; annexin A5
F1NJM8	Synemin OS=Gallus gallus OX=9031 GN=SYNM PE=3 SV=3	SYNM	2.062	Up	0.000161295	137	43	34	38	32	16	9	8	nucleus	GO:0016043 cellular component organization; GO:0044707 single-multicellular organism process; GO:0003012 muscle system process; GO:0003008 system process; GO:0050879 multicellular organismal movement; GO:0006941 striated muscle contraction; GO:0044699 single-organism process; GO:0032501 multicellular organismal process; GO:0003010 voluntary skeletal muscle contraction; GO:0003009 skeletal muscle …	GO:0016020 membrane; GO:0071944 cell periphery; GO:0030054 cell junction; GO:0030016 myofibril; GO:0005737 cytoplasm; GO:0099512 supramolecular fiber; GO:0044424 intracellular part; GO:0099080 supramolecular complex; GO:0005623 cell; GO:0044422 organelle part; GO:0043228 non-membrane-bounded organelle; GO:0005856 cytoskeleton; GO:0005622 intracellular; GO:0044464 cell part; GO:0005912 adherens ju…	GO:0008092 cytoskeletal protein binding; GO:0005200 structural constituent of cytoskeleton; GO:0019215 intermediate filament binding; GO:0017166 vinculin binding; GO:0005488 binding; GO:0044877 macromolecular complex binding; GO:0005515 protein binding; GO:0008307 structural constituent of muscle; GO:0005198 structural molecule activity; GO:0032403 protein complex binding;	K10376	DMN; desmuslin
F1NJT4	Fibronectin OS=Gallus gallus OX=9031 GN=FN1 PE=4 SV=3	FN1	6	Up	0.026456	31	22	5	7	18	0	1	0	cytoplasm,nucleus		GO:0005576 extracellular region;	GO:0005515 protein binding; GO:0005488 binding;	K05717	FN1; fibronectin 1	gga04510 Focal adhesion - Gallus gallus (chicken); gga04512 ECM-receptor interaction - Gallus gallus (chicken); gga04810 Regulation of actin cytoskeleton - Gallus gallus (chicken); gga04933 AGE-RAGE signaling pathway in diabetic complications - Gallus gallus (chicken);
F1NM36	phosphoglucomutase-1 [Sus scrofa]	PGM5	6.603	Up	0.00103852	27	11	9	8	10	0	0	0	cytoplasm,nucleus	GO:0008152 metabolic process; GO:0005975 carbohydrate metabolic process; GO:0044238 primary metabolic process; GO:0071704 organic substance metabolic process;	GO:0016020 membrane; GO:0005914 spot adherens junction; GO:0098796 membrane protein complex; GO:0044291 cell-cell contact zone; GO:0071944 cell periphery; GO:0030054 cell junction; GO:0030016 myofibril; GO:0005737 cytoplasm; GO:0032991 macromolecular complex; GO:0044424 intracellular part; GO:0099512 supramolecular fiber; GO:0030018 Z disc; GO:0005913 cell-cell adherens junction; GO:0005623 cell;…	GO:0016853 isomerase activity; GO:0003824 catalytic activity; GO:0016866 intramolecular transferase activity; GO:0016868 intramolecular transferase activity, phosphotransferases;	K15636	PGM5; phosphoglucomutase-like protein 5
F1NNK5	single-stranded DNA cytosine deaminase [Danio rerio]	APOBEC2	2.878	Up	0.024177	49	10	10	10	14	7	4	4	cytoplasm	GO:0009116 nucleoside metabolic process; GO:0046135 pyrimidine nucleoside catabolic process; GO:0016554 cytidine to uridine editing; GO:0080111 DNA demethylation; GO:0006725 cellular aromatic compound metabolic process; GO:0006259 DNA metabolic process; GO:0044699 single-organism process; GO:0044237 cellular metabolic process; GO:0009451 RNA modification; GO:0071704 organic substance metabolic pr…		GO:0016814 hydrolase activity, acting on carbon-nitrogen (but not peptide) bonds, in cyclic amidines; GO:0004126 cytidine deaminase activity; GO:0046914 transition metal ion binding; GO:0003824 catalytic activity; GO:0005488 binding; GO:0043167 ion binding; GO:0043169 cation binding; GO:0019239 deaminase activity; GO:0046872 metal ion binding; GO:0016787 hydrolase activity; GO:0008270 zinc ion bi…	K18772	APOBEC2; C->U-editing enzyme APOBEC2 [EC:3.5.4.-]
F1NPM6	"NADH dehydrogenase [ubiquinone] 1 alpha subcomplex subunit 10, mitochondrial OS=Gallus gallus OX=9031 GN=NDUFA10 PE=3 SV=1"	NDUFA10	2.045	Up	0.0137397	66	13	11	20	12	7	8	8	mitochondria	GO:0016310 phosphorylation; GO:0009116 nucleoside metabolic process; GO:0042278 purine nucleoside metabolic process; GO:0006725 cellular aromatic compound metabolic process; GO:0009167 purine ribonucleoside monophosphate metabolic process; GO:0042773 ATP synthesis coupled electron transport; GO:0009259 ribonucleotide metabolic process; GO:0009117 nucleotide metabolic process; GO:0044699 single-or…	GO:0016020 membrane; GO:0098800 inner mitochondrial membrane protein complex; GO:0031090 organelle membrane; GO:0098796 membrane protein complex; GO:0005737 cytoplasm; GO:0045271 respiratory chain complex I; GO:0032991 macromolecular complex; GO:0098798 mitochondrial protein complex; GO:0044424 intracellular part; GO:0005747 mitochondrial respiratory chain complex I; GO:0044455 mitochondrial memb…	GO:0050136 NADH dehydrogenase (quinone) activity; GO:0016651 oxidoreductase activity, acting on NAD(P)H; GO:0003954 NADH dehydrogenase activity; GO:0003824 catalytic activity; GO:0016655 oxidoreductase activity, acting on NAD(P)H, quinone or similar compound as acceptor; GO:0008137 NADH dehydrogenase (ubiquinone) activity; GO:0016491 oxidoreductase activity;	K03954	NDUFA10; NADH dehydrogenase (ubiquinone) 1 alpha subcomplex subunit 10	gga00190 Oxidative phosphorylation - Gallus gallus (chicken); gga01100 Metabolic pathways - Gallus gallus (chicken);
F1NR44	"enoyl-CoA hydratase, mitochondrial [Sus scrofa]"	ECHS1	3.598	Up	0.00070371	34	11	7	7	11	5	3	1	mitochondria	GO:0034440 lipid oxidation; GO:0044699 single-organism process; GO:0044255 cellular lipid metabolic process; GO:0044237 cellular metabolic process; GO:0071704 organic substance metabolic process; GO:0008152 metabolic process; GO:0030258 lipid modification; GO:0044248 cellular catabolic process; GO:0032787 monocarboxylic acid metabolic process; GO:0009987 cellular process; GO:0006629 lipid metabol…	GO:0043229 intracellular organelle; GO:0044421 extracellular region part; GO:0005737 cytoplasm; GO:0031982 vesicle; GO:0044424 intracellular part; GO:0005623 cell; GO:0005576 extracellular region; GO:0005739 mitochondrion; GO:0043226 organelle; GO:0070062 extracellular exosome; GO:0043231 intracellular membrane-bounded organelle; GO:0005622 intracellular; GO:0044464 cell part; GO:1903561 extracel…	GO:0016829 lyase activity; GO:0016836 hydro-lyase activity; GO:0003824 catalytic activity; GO:0016835 carbon-oxygen lyase activity; GO:0004300 enoyl-CoA hydratase activity;	K07511	ECHS1; enoyl-CoA hydratase [EC:4.2.1.17]	gga00062 Fatty acid elongation - Gallus gallus (chicken); gga00071 Fatty acid degradation - Gallus gallus (chicken); gga00280 Valine, leucine and isoleucine degradation - Gallus gallus (chicken); gga00310 Lysine degradation - Gallus gallus (chicken); gga00380 Tryptophan metabolism - Gallus gallus (chicken); gga00410 beta-Alanine metabolism - Gallus gallus (chicken); gga00640 Propanoate metabolism…
F1NRD4	adiponectin precursor [Gallus gallus]	ADIPOQ	2.923	Up	0.02682	6	1	1	2	2	1	0	0	extracellular	GO:0044085 cellular component biogenesis; GO:0010941 regulation of cell death; GO:0032371 regulation of sterol transport; GO:0032680 regulation of tumor necrosis factor production; GO:0042593 glucose homeostasis; GO:0072298 regulation of metanephric glomerulus development; GO:0090317 negative regulation of intracellular protein transport; GO:0044255 cellular lipid metabolic process; GO:0032091 ne…	GO:0043229 intracellular organelle; GO:0005783 endoplasmic reticulum; GO:0005615 extracellular space; GO:0044421 extracellular region part; GO:0005737 cytoplasm; GO:0031982 vesicle; GO:0012505 endomembrane system; GO:0032991 macromolecular complex; GO:0044424 intracellular part; GO:0005623 cell; GO:0005576 extracellular region; GO:0005581 collagen trimer; GO:0043226 organelle; GO:0070062 extracel…	GO:0033691 sialic acid binding; GO:0097367 carbohydrate derivative binding; GO:0042802 identical protein binding; GO:0031406 carboxylic acid binding; GO:0005102 receptor binding; GO:0042803 protein homodimerization activity; GO:0005488 binding; GO:0046983 protein dimerization activity; GO:0005179 hormone activity; GO:0043167 ion binding; GO:0043177 organic acid binding; GO:0005515 protein binding…	K07296	ACDC; adiponectin	gga03320 PPAR signaling pathway - Gallus gallus (chicken); gga04920 Adipocytokine signaling pathway - Gallus gallus (chicken);
F1NU17	Phosphoglycerate kinase OS=Gallus gallus OX=9031 GN=PGK1 PE=3 SV=1	PGK1	0.22	Down	0.00086253	264	33	31	39	31	54	50	59	cytoplasm	GO:0006757 ATP generation from ADP; GO:0009116 nucleoside metabolic process; GO:0042278 purine nucleoside metabolic process; GO:0006165 nucleoside diphosphate phosphorylation; GO:0046031 ADP metabolic process; GO:0019362 pyridine nucleotide metabolic process; GO:0006096 glycolytic process; GO:0009167 purine ribonucleoside monophosphate metabolic process; GO:0009117 nucleotide metabolic process; G…	GO:0005623 cell;	GO:0005524 ATP binding; GO:1901265 nucleoside phosphate binding; GO:0001882 nucleoside binding; GO:0043167 ion binding; GO:0000166 nucleotide binding; GO:0016774 phosphotransferase activity, carboxyl group as acceptor; GO:0097159 organic cyclic compound binding; GO:1901363 heterocyclic compound binding; GO:0032549 ribonucleoside binding; GO:0097367 carbohydrate derivative binding; GO:0016301 kina…	K00927	PGK, pgk; phosphoglycerate kinase [EC:2.7.2.3]	gga00010 Glycolysis / Gluconeogenesis - Gallus gallus (chicken); gga01100 Metabolic pathways - Gallus gallus (chicken); gga01200 Carbon metabolism - Gallus gallus (chicken); gga01230 Biosynthesis of amino acids - Gallus gallus (chicken);
F1NUQ3	Heart fatty acid binding protein OS=Gallus gallus OX=9031 GN=FABP3 PE=2 SV=2	FABP3	3.909	Up	0.0028366	50	8	13	10	12	6	4	5	cytoplasm	GO:2001245 regulation of phosphatidylcholine biosynthetic process; GO:0050794 regulation of cellular process; GO:0065008 regulation of biological quality; GO:1903725 regulation of phospholipid metabolic process; GO:0044699 single-organism process; GO:0019216 regulation of lipid metabolic process; GO:0051234 establishment of localization; GO:0055091 phospholipid homeostasis; GO:0042592 homeostatic…	GO:0070062 extracellular exosome; GO:0043226 organelle; GO:0005615 extracellular space; GO:0044421 extracellular region part; GO:0031982 vesicle; GO:1903561 extracellular vesicle; GO:0043227 membrane-bounded organelle; GO:0005576 extracellular region; GO:0043230 extracellular organelle;	GO:0036041 long-chain fatty acid binding; GO:0008092 cytoskeletal protein binding; GO:0031406 carboxylic acid binding; GO:0070538 oleic acid binding; GO:0005488 binding; GO:0043167 ion binding; GO:0043177 organic acid binding; GO:0008289 lipid binding; GO:0005515 protein binding; GO:0043168 anion binding; GO:0005504 fatty acid binding; GO:0033293 monocarboxylic acid binding; GO:0005215 transporte…	K08752	FABP3; fatty acid-binding protein 3, muscle and heart	gga03320 PPAR signaling pathway - Gallus gallus (chicken);
F1NV49	ATP-dependent RNA helicase DDX1 OS=Gallus gallus OX=9031 GN=DDX1 PE=4 SV=3	DDX1	0.45	Down	0.0076757	63	14	10	9	11	9	12	12	cytoplasm	GO:1903608 protein localization to cytoplasmic stress granule; GO:0032392 DNA geometric change; GO:0044699 single-organism process; GO:0044764 multi-organism cellular process; GO:0044237 cellular metabolic process; GO:0009607 response to biotic stimulus; GO:0009605 response to external stimulus; GO:2001141 regulation of RNA biosynthetic process; GO:0008152 metabolic process; GO:0043170 macromolec…	GO:0016020 membrane; GO:0005737 cytoplasm; GO:0032991 macromolecular complex; GO:0044424 intracellular part; GO:0016604 nuclear body; GO:0005623 cell; GO:0044422 organelle part; GO:0036464 cytoplasmic ribonucleoprotein granule; GO:0043228 non-membrane-bounded organelle; GO:0031974 membrane-enclosed lumen; GO:0072669 tRNA-splicing ligase complex; GO:0005654 nucleoplasm; GO:0070013 intracellular or…	GO:1901265 nucleoside phosphate binding; GO:0008026 ATP-dependent helicase activity; GO:0016817 hydrolase activity, acting on acid anhydrides; GO:0005515 protein binding; GO:0016787 hydrolase activity; GO:0003682 chromatin binding; GO:0016887 ATPase activity; GO:1901363 heterocyclic compound binding; GO:0097159 organic cyclic compound binding; GO:0016462 pyrophosphatase activity; GO:0003824 catal…	K13177	DDX1; ATP-dependent RNA helicase DDX1 [EC:3.6.4.13]
F1NX83	glycogen debranching enzyme-like [Exaiptasia pallida]	AGL	0.3	Down	0.00102098	360	77	52	63	46	66	64	69	cytoplasm	GO:0016051 carbohydrate biosynthetic process; GO:0000271 polysaccharide biosynthetic process; GO:0044275 cellular carbohydrate catabolic process; GO:0044042 glucan metabolic process; GO:0044699 single-organism process; GO:0009058 biosynthetic process; GO:0006112 energy reserve metabolic process; GO:0044237 cellular metabolic process; GO:0044264 cellular polysaccharide metabolic process; GO:007170…	GO:0043226 organelle; GO:0043231 intracellular membrane-bounded organelle; GO:0043229 intracellular organelle; GO:0005634 nucleus; GO:0044464 cell part; GO:0005622 intracellular; GO:0005737 cytoplasm; GO:0016234 inclusion body; GO:0044424 intracellular part; GO:0043227 membrane-bounded organelle; GO:0005623 cell;	GO:0031593 polyubiquitin binding; GO:0090599 alpha-glucosidase activity; GO:0004134 4-alpha-glucanotransferase activity; GO:0016758 transferase activity, transferring hexosyl groups; GO:0004553 hydrolase activity, hydrolyzing O-glycosyl compounds; GO:0016787 hydrolase activity; GO:0005515 protein binding; GO:0032182 ubiquitin-like protein binding; GO:0030247 polysaccharide binding; GO:0003824 cat…	K01196	AGL; glycogen debranching enzyme [EC:2.4.1.25 3.2.1.33]	gga00500 Starch and sucrose metabolism - Gallus gallus (chicken); gga01100 Metabolic pathways - Gallus gallus (chicken);
F1NYI2	"RecName: Full=Fructose-1,6-bisphosphatase isozyme 2; Short=FBPase 2; AltName: Full=D-fructose-1,6-bisphosphate 1-phosphohydrolase 2; AltName: Full=Muscle FBPase"	FBP2	0.299	Down	1.73524e-05	102	19	12	15	12	23	21	19	cytoplasm	GO:0005986 sucrose biosynthetic process; GO:0016051 carbohydrate biosynthetic process; GO:0019319 hexose biosynthetic process; GO:0044699 single-organism process; GO:0006002 fructose 6-phosphate metabolic process; GO:0046364 monosaccharide biosynthetic process; GO:0009058 biosynthetic process; GO:0005984 disaccharide metabolic process; GO:0044237 cellular metabolic process; GO:0006796 phosphate-c…	GO:0016020 membrane; GO:0043229 intracellular organelle; GO:0044421 extracellular region part; GO:0071944 cell periphery; GO:0005737 cytoplasm; GO:0044446 intracellular organelle part; GO:0031982 vesicle; GO:0031981 nuclear lumen; GO:0044424 intracellular part; GO:0005829 cytosol; GO:0005623 cell; GO:0005576 extracellular region; GO:0044422 organelle part; GO:0005886 plasma membrane; GO:0031974 m…	GO:0019203 carbohydrate phosphatase activity; GO:0042802 identical protein binding; GO:0042578 phosphoric ester hydrolase activity; GO:0003824 catalytic activity; GO:0016791 phosphatase activity; GO:0005488 binding; GO:0016788 hydrolase activity, acting on ester bonds; GO:0005515 protein binding; GO:0016787 hydrolase activity; GO:0050308 sugar-phosphatase activity; GO:0042132 fructose 1,6-bisphos…	K03841	FBP, fbp; fructose-1,6-bisphosphatase I [EC:3.1.3.11]	gga00010 Glycolysis / Gluconeogenesis - Gallus gallus (chicken); gga00030 Pentose phosphate pathway - Gallus gallus (chicken); gga00051 Fructose and mannose metabolism - Gallus gallus (chicken); gga01100 Metabolic pathways - Gallus gallus (chicken); gga01200 Carbon metabolism - Gallus gallus (chicken); gga04910 Insulin signaling pathway - Gallus gallus (chicken);
F1NYI3	tRNA-splicing ligase RtcB homolog OS=Gallus gallus OX=9031 GN=RTCB PE=3 SV=2	RTCB	0.468	Down	0.0042374	50	16	7	11	5	10	7	10	cytoplasm	GO:0034470 ncRNA processing; GO:0006396 RNA processing; GO:0006725 cellular aromatic compound metabolic process; GO:1901360 organic cyclic compound metabolic process; GO:0006807 nitrogen compound metabolic process; GO:0044238 primary metabolic process; GO:0044237 cellular metabolic process; GO:0071704 organic substance metabolic process; GO:0016070 RNA metabolic process; GO:0000394 RNA splicing, …	GO:0016020 membrane; GO:0005783 endoplasmic reticulum; GO:0042175 nuclear outer membrane-endoplasmic reticulum membrane network; GO:0005737 cytoplasm; GO:0032991 macromolecular complex; GO:0044424 intracellular part; GO:0005623 cell; GO:0044422 organelle part; GO:0031974 membrane-enclosed lumen; GO:0005654 nucleoplasm; GO:0072669 tRNA-splicing ligase complex; GO:0070013 intracellular organelle lu…	GO:1901265 nucleoside phosphate binding; GO:0016874 ligase activity; GO:0005515 protein binding; GO:1901363 heterocyclic compound binding; GO:0097159 organic cyclic compound binding; GO:0008092 cytoskeletal protein binding; GO:0003824 catalytic activity; GO:0032553 ribonucleotide binding; GO:0005488 binding; GO:0032550 purine ribonucleoside binding; GO:0043169 cation binding; GO:0043168 anion bin…	K14415	RTCB, rtcB; tRNA-splicing ligase RtcB [EC:6.5.1.3]
F1NYK3	intraflagellar transport protein 80 homolog [Stylophora pistillata]	MCCC1	3.149	Up	0.046718	17	8	4	3	7	1	1	1	mitochondria		GO:0016020 membrane; GO:0005759 mitochondrial matrix; GO:0043229 intracellular organelle; GO:0044429 mitochondrial part; GO:0031090 organelle membrane; GO:0031967 organelle envelope; GO:0005737 cytoplasm; GO:0044446 intracellular organelle part; GO:0032991 macromolecular complex; GO:0044424 intracellular part; GO:0005623 cell; GO:0005739 mitochondrion; GO:0044422 organelle part; GO:0005740 mitoch…	GO:0004485 methylcrotonoyl-CoA carboxylase activity; GO:0005524 ATP binding; GO:1901265 nucleoside phosphate binding; GO:0016885 ligase activity, forming carbon-carbon bonds; GO:0001882 nucleoside binding; GO:0043167 ion binding; GO:0016874 ligase activity; GO:0000166 nucleotide binding; GO:0016879 ligase activity, forming carbon-nitrogen bonds; GO:0097159 organic cyclic compound binding; GO:1901…	K01968	E6.4.1.4A; 3-methylcrotonyl-CoA carboxylase alpha subunit [EC:6.4.1.4]	gga00280 Valine, leucine and isoleucine degradation - Gallus gallus (chicken); gga01100 Metabolic pathways - Gallus gallus (chicken);
F1P0N2	AMP deaminase OS=Gallus gallus OX=9031 GN=AMPD1 PE=3 SV=4	AMPD1	0.312	Down	0.00183601	137	29	21	25	19	21	26	25	nucleus	GO:0043173 nucleotide salvage; GO:0009165 nucleotide biosynthetic process; GO:0006725 cellular aromatic compound metabolic process; GO:0009167 purine ribonucleoside monophosphate metabolic process; GO:0009259 ribonucleotide metabolic process; GO:0009117 nucleotide metabolic process; GO:0044699 single-organism process; GO:0009058 biosynthetic process; GO:1901566 organonitrogen compound biosyntheti…		GO:0047623 adenosine-phosphate deaminase activity; GO:0019239 deaminase activity; GO:0016787 hydrolase activity; GO:0016814 hydrolase activity, acting on carbon-nitrogen (but not peptide) bonds, in cyclic amidines; GO:0003876 AMP deaminase activity; GO:0003824 catalytic activity; GO:0016810 hydrolase activity, acting on carbon-nitrogen (but not peptide) bonds;	K01490	AMPD; AMP deaminase [EC:3.5.4.6]	gga00230 Purine metabolism - Gallus gallus (chicken); gga01100 Metabolic pathways - Gallus gallus (chicken);
F1P0P0	HN1-like protein OS=Gallus gallus OX=9031 GN=JPT2 PE=2 SV=2	JPT2	2.236	Up	0.026784	6	2	1	2	1	1	1	0	cytoplasm		GO:0016020 membrane; GO:0071944 cell periphery; GO:0044464 cell part; GO:0005622 intracellular; GO:0005737 cytoplasm; GO:0044424 intracellular part; GO:0005829 cytosol; GO:0005623 cell; GO:0005886 plasma membrane; GO:0044444 cytoplasmic part;
F1P0W8	Glycerol-3-phosphate dehydrogenase [NAD(+)] OS=Gallus gallus OX=9031 GN=GPD1L PE=3 SV=2	GPD1L	10.723	Up	0.00046336	23	9	7	6	8	1	0	1	cytoplasm	GO:0065008 regulation of biological quality; GO:0019362 pyridine nucleotide metabolic process; GO:0090038 negative regulation of protein kinase C signaling; GO:0044237 cellular metabolic process; GO:0008152 metabolic process; GO:0032879 regulation of localization; GO:0044057 regulation of system process; GO:0042325 regulation of phosphorylation; GO:0051174 regulation of phosphorus metabolic proce…	GO:0016020 membrane; GO:0044421 extracellular region part; GO:0071944 cell periphery; GO:0005737 cytoplasm; GO:0031982 vesicle; GO:0032991 macromolecular complex; GO:0044424 intracellular part; GO:0005623 cell; GO:0005576 extracellular region; GO:0005886 plasma membrane; GO:0043226 organelle; GO:0070062 extracellular exosome; GO:1902494 catalytic complex; GO:0044464 cell part; GO:0005622 intracel…	GO:1901265 nucleoside phosphate binding; GO:0046983 protein dimerization activity; GO:0005515 protein binding; GO:0000166 nucleotide binding; GO:0017080 sodium channel regulator activity; GO:0098772 molecular function regulator; GO:0048037 cofactor binding; GO:0016491 oxidoreductase activity; GO:0016614 oxidoreductase activity, acting on CH-OH group of donors; GO:1901363 heterocyclic compound bin…	K00006	GPD1; glycerol-3-phosphate dehydrogenase (NAD+) [EC:1.1.1.8]	gga00564 Glycerophospholipid metabolism - Gallus gallus (chicken);
F1P0Y6	Malic enzyme OS=Gallus gallus OX=9031 GN=ME1 PE=3 SV=3	ME1	0.323	Down	0.0107562	43	12	5	5	2	10	9	12	cytoplasm	GO:0044085 cellular component biogenesis; GO:0050794 regulation of cellular process; GO:0043648 dicarboxylic acid metabolic process; GO:0016043 cellular component organization; GO:0019219 regulation of nucleobase-containing compound metabolic process; GO:0044699 single-organism process; GO:0044237 cellular metabolic process; GO:0071704 organic substance metabolic process; GO:0051259 protein oligo…	GO:0043226 organelle; GO:0043231 intracellular membrane-bounded organelle; GO:0043229 intracellular organelle; GO:0044464 cell part; GO:0005622 intracellular; GO:0005737 cytoplasm; GO:0044424 intracellular part; GO:0043227 membrane-bounded organelle; GO:0005623 cell; GO:0005739 mitochondrion; GO:0044444 cytoplasmic part;	GO:0004471 malate dehydrogenase (decarboxylating) (NAD+) activity; GO:1901265 nucleoside phosphate binding; GO:0043167 ion binding; GO:0000166 nucleotide binding; GO:0048037 cofactor binding; GO:0030145 manganese ion binding; GO:0016491 oxidoreductase activity; GO:0016614 oxidoreductase activity, acting on CH-OH group of donors; GO:1901363 heterocyclic compound binding; GO:0097159 organic cyclic …	K00029	E1.1.1.40, maeB; malate dehydrogenase (oxaloacetate-decarboxylating)(NADP+) [EC:1.1.1.40]	gga00620 Pyruvate metabolism - Gallus gallus (chicken); gga01100 Metabolic pathways - Gallus gallus (chicken); gga01200 Carbon metabolism - Gallus gallus (chicken);
F1P156	Lambda-crystallin-like protein [Zootermopsis nevadensis]	CRYL1	0.072	Down	0.0162395	27	7	2	0	3	9	7	6	extracellular	GO:0055114 oxidation-reduction process; GO:0044281 small molecule metabolic process; GO:0044763 single-organism cellular process; GO:0044699 single-organism process; GO:0044255 cellular lipid metabolic process; GO:0006631 fatty acid metabolic process; GO:0044238 primary metabolic process; GO:0044237 cellular metabolic process; GO:0071704 organic substance metabolic process; GO:0008152 metabolic p…	GO:0016020 membrane; GO:0070062 extracellular exosome; GO:0043226 organelle; GO:0044421 extracellular region part; GO:0044425 membrane part; GO:0031982 vesicle; GO:1903561 extracellular vesicle; GO:0031224 intrinsic component of membrane; GO:0043227 membrane-bounded organelle; GO:0016021 integral component of membrane; GO:0005576 extracellular region; GO:0043230 extracellular organelle;	GO:1901265 nucleoside phosphate binding; GO:0043167 ion binding; GO:0046983 protein dimerization activity; GO:0070403 NAD+ binding; GO:0005515 protein binding; GO:0000166 nucleotide binding; GO:0048037 cofactor binding; GO:0016491 oxidoreductase activity; GO:0016614 oxidoreductase activity, acting on CH-OH group of donors; GO:1901363 heterocyclic compound binding; GO:0097159 organic cyclic compou…	K13247	CRYL1; L-gulonate 3-dehydrogenase [EC:1.1.1.45]	gga00040 Pentose and glucuronate interconversions - Gallus gallus (chicken); gga01100 Metabolic pathways - Gallus gallus (chicken);
F1P1A5	Transketolase [Zootermopsis nevadensis]	TKT	3.46	Up	0.026877	10	5	2	3	4	0	1	0	cytoplasm	GO:0040008 regulation of growth; GO:0044711 single-organism biosynthetic process; GO:0044763 single-organism cellular process; GO:0044699 single-organism process; GO:0006081 cellular aldehyde metabolic process; GO:0009058 biosynthetic process; GO:0044237 cellular metabolic process; GO:1901576 organic substance biosynthetic process; GO:0006796 phosphate-containing compound metabolic process; GO:00…	GO:0043229 intracellular organelle; GO:0044421 extracellular region part; GO:0044446 intracellular organelle part; GO:0031982 vesicle; GO:0031981 nuclear lumen; GO:0044424 intracellular part; GO:0016604 nuclear body; GO:0005623 cell; GO:0005576 extracellular region; GO:0044422 organelle part; GO:0031974 membrane-enclosed lumen; GO:0043226 organelle; GO:0070062 extracellular exosome; GO:0043231 in…	GO:0042802 identical protein binding; GO:0003824 catalytic activity; GO:0042803 protein homodimerization activity; GO:0005488 binding; GO:0016744 transferase activity, transferring aldehyde or ketonic groups; GO:0046983 protein dimerization activity; GO:0005515 protein binding; GO:0016740 transferase activity; GO:0048037 cofactor binding; GO:0004802 transketolase activity;	K00615	E2.2.1.1, tktA, tktB; transketolase [EC:2.2.1.1]	gga00030 Pentose phosphate pathway - Gallus gallus (chicken); gga01100 Metabolic pathways - Gallus gallus (chicken); gga01200 Carbon metabolism - Gallus gallus (chicken); gga01230 Biosynthesis of amino acids - Gallus gallus (chicken);
F1P1U3	"Carnitine O-palmitoyltransferase 2, mitochondrial [Zootermopsis nevadensis]"	CPT2	5.287	Up	0.0206	17	9	5	3	8	1	0	0	mitochondria		GO:0043229 intracellular organelle; GO:0043232 intracellular non-membrane-bounded organelle; GO:0005737 cytoplasm; GO:0044446 intracellular organelle part; GO:0031981 nuclear lumen; GO:0044424 intracellular part; GO:0005730 nucleolus; GO:0005623 cell; GO:0005739 mitochondrion; GO:0044422 organelle part; GO:0043228 non-membrane-bounded organelle; GO:0043226 organelle; GO:0043231 intracellular memb…	GO:0016746 transferase activity, transferring acyl groups; GO:0003824 catalytic activity; GO:0016740 transferase activity;	K08766	CPT2; carnitine O-palmitoyltransferase 2 [EC:2.3.1.21]	gga00071 Fatty acid degradation - Gallus gallus (chicken); gga01212 Fatty acid metabolism - Gallus gallus (chicken); gga03320 PPAR signaling pathway - Gallus gallus (chicken);
F1P2G9	Cytoplasmic dynein 1 light intermediate chain 2 [Stylophora pistillata]	DYNC1LI2	2.456	Up	0.0186635	15	7	3	4	7	1	0	0	cytoplasm	GO:0000226 microtubule cytoskeleton organization; GO:0016043 cellular component organization; GO:0007018 microtubule-based movement; GO:0006996 organelle organization; GO:0044763 single-organism cellular process; GO:0044699 single-organism process; GO:0006928 movement of cell or subcellular component; GO:0007010 cytoskeleton organization; GO:0007017 microtubule-based process; GO:0009987 cellular …	GO:0043229 intracellular organelle; GO:0043232 intracellular non-membrane-bounded organelle; GO:0044430 cytoskeletal part; GO:0044446 intracellular organelle part; GO:0032991 macromolecular complex; GO:0044424 intracellular part; GO:0005875 microtubule associated complex; GO:0030286 dynein complex; GO:0005868 cytoplasmic dynein complex; GO:0005623 cell; GO:0044422 organelle part; GO:0043228 non-m…	GO:0016462 pyrophosphatase activity; GO:0003774 motor activity; GO:0003824 catalytic activity; GO:0005488 binding; GO:0016817 hydrolase activity, acting on acid anhydrides; GO:0005515 protein binding; GO:0016787 hydrolase activity; GO:0017111 nucleoside-triphosphatase activity; GO:0003777 microtubule motor activity; GO:0016818 hydrolase activity, acting on acid anhydrides, in phosphorus-containin…	K10416	DYNC1LI, DNCLI; dynein light intermediate chain 1, cytosolic	gga04145 Phagosome - Gallus gallus (chicken); gga05132 Salmonella infection - Gallus gallus (chicken);
F1P3P3	rho GDP-dissociation inhibitor 3 [Mus musculus]	ARHGDIA	2.233	Up	0.041959	37	7	9	6	8	5	5	4	cytoplasm	GO:0050794 regulation of cellular process; GO:0044700 single organism signaling; GO:0051716 cellular response to stimulus; GO:0007166 cell surface receptor signaling pathway; GO:0035556 intracellular signal transduction; GO:0044699 single-organism process; GO:0007264 small GTPase mediated signal transduction; GO:0023052 signaling; GO:0050896 response to stimulus; GO:0007165 signal transduction; G…	GO:0043229 intracellular organelle; GO:0016020 membrane; GO:0071944 cell periphery; GO:0005737 cytoplasm; GO:0044424 intracellular part; GO:0005623 cell; GO:0005886 plasma membrane; GO:0043231 intracellular membrane-bounded organelle; GO:0043226 organelle; GO:0005634 nucleus; GO:0044459 plasma membrane part; GO:0005622 intracellular; GO:0044464 cell part; GO:0044425 membrane part; GO:0001772 immu…	GO:0005094 Rho GDP-dissociation inhibitor activity; GO:0098772 molecular function regulator; GO:0030234 enzyme regulator activity; GO:0060589 nucleoside-triphosphatase regulator activity; GO:0005092 GDP-dissociation inhibitor activity; GO:0030695 GTPase regulator activity;	K12462	ARHGDI, RHOGDI; Rho GDP-dissociation inhibitor
F1P3X1	myosin-1 [Sus scrofa]	MYH1G	22.81	Up	0.0029243	141	0	42	34	56	1	7	1	cytoplasm		GO:0043229 intracellular organelle; GO:0043232 intracellular non-membrane-bounded organelle; GO:0044430 cytoskeletal part; GO:0044446 intracellular organelle part; GO:0032991 macromolecular complex; GO:0044424 intracellular part; GO:0005623 cell; GO:0015629 actin cytoskeleton; GO:0044422 organelle part; GO:0043228 non-membrane-bounded organelle; GO:0043226 organelle; GO:0005856 cytoskeleton; GO:0…	GO:0005524 ATP binding; GO:0003774 motor activity; GO:1901265 nucleoside phosphate binding; GO:0001882 nucleoside binding; GO:0043167 ion binding; GO:0016817 hydrolase activity, acting on acid anhydrides; GO:0016787 hydrolase activity; GO:0005515 protein binding; GO:0000166 nucleotide binding; GO:0017111 nucleoside-triphosphatase activity; GO:0097159 organic cyclic compound binding; GO:1901363 he…	K10352	MYH; myosin heavy chain	gga04530 Tight junction - Gallus gallus (chicken);
F1P440	F-box protein 40 OS=Gallus gallus OX=9031 PE=4 SV=3	---	0.389	Down	0.0036981	13	5	1	1	2	4	2	3	cytoplasm,nucleus	GO:0032502 developmental process; GO:0016567 protein ubiquitination; GO:0048869 cellular developmental process; GO:0044267 cellular protein metabolic process; GO:0044763 single-organism cellular process; GO:0044699 single-organism process; GO:0070647 protein modification by small protein conjugation or removal; GO:0044238 primary metabolic process; GO:0044237 cellular metabolic process; GO:007170…	GO:0044424 intracellular part; GO:0005623 cell; GO:0044464 cell part; GO:0005622 intracellular; GO:0005737 cytoplasm;	GO:0061630 ubiquitin protein ligase activity; GO:0046914 transition metal ion binding; GO:0019787 ubiquitin-like protein transferase activity; GO:0003824 catalytic activity; GO:0005488 binding; GO:0043167 ion binding; GO:0004842 ubiquitin-protein transferase activity; GO:0046872 metal ion binding; GO:0043169 cation binding; GO:0005515 protein binding; GO:0061659 ubiquitin-like protein ligase acti…	K10315	FBXO40; F-box protein 40
F1P4A7	Eukaryotic translation initiation factor 4 gamma 2 OS=Gallus gallus OX=9031 GN=EIF4G2 PE=4 SV=1	EIF4G2	0.463	Down	0.0157179	16	9	0	5	1	1	5	4	cytoplasm			GO:0097159 organic cyclic compound binding; GO:1901363 heterocyclic compound binding; GO:0003723 RNA binding; GO:0005515 protein binding; GO:0005488 binding; GO:0003676 nucleic acid binding;	K03260	EIF4G; translation initiation factor 4G	gga03013 RNA transport - Gallus gallus (chicken);
F1P5T2	"phosphorylase b kinase gamma catalytic chain, skeletal muscle/heart isoform [Sus scrofa]"	PHKG1	0.256	Down	0.0036807	101	18	11	17	12	20	20	21	cytoplasm	GO:0050794 regulation of cellular process; GO:0044700 single organism signaling; GO:0016310 phosphorylation; GO:0016051 carbohydrate biosynthetic process; GO:0000271 polysaccharide biosynthetic process; GO:0018209 peptidyl-serine modification; GO:0018210 peptidyl-threonine modification; GO:0044042 glucan metabolic process; GO:0044267 cellular protein metabolic process; GO:0044699 single-organism …	GO:1902494 catalytic complex; GO:0061695 transferase complex, transferring phosphorus-containing groups; GO:0044464 cell part; GO:0005622 intracellular; GO:0005737 cytoplasm; GO:0032991 macromolecular complex; GO:0044424 intracellular part; GO:1990234 transferase complex; GO:1902554 serine/threonine protein kinase complex; GO:0005623 cell; GO:1902911 protein kinase complex; GO:0044444 cytoplasmic…	GO:0005524 ATP binding; GO:1901265 nucleoside phosphate binding; GO:0016773 phosphotransferase activity, alcohol group as acceptor; GO:0001882 nucleoside binding; GO:0043167 ion binding; GO:0005515 protein binding; GO:0004683 calmodulin-dependent protein kinase activity; GO:0004672 protein kinase activity; GO:0000166 nucleotide binding; GO:0005516 calmodulin binding; GO:0097159 organic cyclic com…	K00871	PHKG; phosphorylase kinase gamma subunit [EC:2.7.11.19]	gga04020 Calcium signaling pathway - Gallus gallus (chicken); gga04910 Insulin signaling pathway - Gallus gallus (chicken);
F1P5V2	"60S ribosomal protein L3, partial [Stegodyphus mimosarum]"	RPL3L	0.423	Down	0.029096	20	6	1	4	3	5	3	4	cytoplasm	GO:0006518 peptide metabolic process; GO:0043043 peptide biosynthetic process; GO:0044267 cellular protein metabolic process; GO:0006807 nitrogen compound metabolic process; GO:0009058 biosynthetic process; GO:0043603 cellular amide metabolic process; GO:0044238 primary metabolic process; GO:1901566 organonitrogen compound biosynthetic process; GO:1901576 organic substance biosynthetic process; G…	GO:0005840 ribosome; GO:0043226 organelle; GO:0043229 intracellular organelle; GO:0043232 intracellular non-membrane-bounded organelle; GO:0044464 cell part; GO:0005622 intracellular; GO:0005737 cytoplasm; GO:0032991 macromolecular complex; GO:0044424 intracellular part; GO:1990904 ribonucleoprotein complex; GO:0005623 cell; GO:0030529 intracellular ribonucleoprotein complex; GO:0044444 cytoplasm…	GO:0003735 structural constituent of ribosome; GO:0005198 structural molecule activity;	K02925	RP-L3e, RPL3; large subunit ribosomal protein L3e	gga03010 Ribosome - Gallus gallus (chicken);
O93510	Gelsolin OS=Gallus gallus OX=9031 GN=GSN PE=2 SV=1	GSN	2.194	Up	0.029962	60	1	12	17	15	9	5	2	extracellular	GO:0044085 cellular component biogenesis; GO:0030833 regulation of actin filament polymerization; GO:0065008 regulation of biological quality; GO:0032273 positive regulation of protein polymerization; GO:0030835 negative regulation of actin filament depolymerization; GO:0051129 negative regulation of cellular component organization; GO:0060271 cilium assembly; GO:0044699 single-organism process; …	GO:0005856 cytoskeleton; GO:0043226 organelle; GO:0043229 intracellular organelle; GO:0043232 intracellular non-membrane-bounded organelle; GO:0044464 cell part; GO:0005622 intracellular; GO:0005737 cytoplasm; GO:0044424 intracellular part; GO:0005623 cell; GO:0005576 extracellular region; GO:0043228 non-membrane-bounded organelle;	GO:0008092 cytoskeletal protein binding; GO:0005488 binding; GO:0043167 ion binding; GO:0003779 actin binding; GO:0043169 cation binding; GO:0046872 metal ion binding; GO:0005515 protein binding; GO:0005509 calcium ion binding;	K05768	GSN; gelsolin	gga04810 Regulation of actin cytoskeleton - Gallus gallus (chicken);
P00337	L-lactate dehydrogenase B chain OS=Gallus gallus OX=9031 GN=LDHB PE=1 SV=3	LDHB	17.519	Up	0.00088062	63	6	17	16	22	4	4	0	cytoplasm	GO:0055114 oxidation-reduction process; GO:0044281 small molecule metabolic process; GO:0044763 single-organism cellular process; GO:0044699 single-organism process; GO:0005975 carbohydrate metabolic process; GO:0044238 primary metabolic process; GO:0044237 cellular metabolic process; GO:0071704 organic substance metabolic process; GO:0008152 metabolic process; GO:0006090 pyruvate metabolic proce…	GO:0044464 cell part; GO:0005622 intracellular; GO:0005737 cytoplasm; GO:0044424 intracellular part; GO:0005623 cell; GO:0005829 cytosol; GO:0044444 cytoplasmic part;	GO:0016614 oxidoreductase activity, acting on CH-OH group of donors; GO:0004457 lactate dehydrogenase activity; GO:0016616 oxidoreductase activity, acting on the CH-OH group of donors, NAD or NADP as acceptor; GO:0004459 L-lactate dehydrogenase activity; GO:0003824 catalytic activity; GO:0016491 oxidoreductase activity;	K00016	LDH, ldh; L-lactate dehydrogenase [EC:1.1.1.27]	gga00010 Glycolysis / Gluconeogenesis - Gallus gallus (chicken); gga00270 Cysteine and methionine metabolism - Gallus gallus (chicken); gga00620 Pyruvate metabolism - Gallus gallus (chicken); gga00640 Propanoate metabolism - Gallus gallus (chicken); gga01100 Metabolic pathways - Gallus gallus (chicken);
P00356	Glyceraldehyde-3-phosphate dehydrogenase OS=Gallus gallus OX=9031 GN=GAPDH PE=2 SV=3	GAPDH	0.369	Down	0.0040648	428	41	61	71	51	86	80	79	cytoplasm	GO:0065008 regulation of biological quality; GO:0010941 regulation of cell death; GO:0009116 nucleoside metabolic process; GO:0006165 nucleoside diphosphate phosphorylation; GO:0019362 pyridine nucleotide metabolic process; GO:0070997 neuron death; GO:0006096 glycolytic process; GO:0010608 posttranscriptional regulation of gene expression; GO:0009185 ribonucleoside diphosphate metabolic process; …	GO:0016020 membrane; GO:0044421 extracellular region part; GO:0031090 organelle membrane; GO:0071944 cell periphery; GO:0005737 cytoplasm; GO:0031982 vesicle; GO:0032991 macromolecular complex; GO:0044424 intracellular part; GO:0005623 cell; GO:0097452 GAIT complex; GO:0044422 organelle part; GO:0043228 non-membrane-bounded organelle; GO:0005856 cytoskeleton; GO:0070062 extracellular exosome; GO:…	GO:0016769 transferase activity, transferring nitrogenous groups; GO:1901265 nucleoside phosphate binding; GO:0016903 oxidoreductase activity, acting on the aldehyde or oxo group of donors; GO:0015631 tubulin binding; GO:0005515 protein binding; GO:0000166 nucleotide binding; GO:0048037 cofactor binding; GO:0016491 oxidoreductase activity; GO:0097159 organic cyclic compound binding; GO:1901363 he…	K00134	GAPDH, gapA; glyceraldehyde 3-phosphate dehydrogenase [EC:1.2.1.12]	gga00010 Glycolysis / Gluconeogenesis - Gallus gallus (chicken); gga01100 Metabolic pathways - Gallus gallus (chicken); gga01200 Carbon metabolism - Gallus gallus (chicken); gga01230 Biosynthesis of amino acids - Gallus gallus (chicken);
P00548	Pyruvate kinase PKM OS=Gallus gallus OX=9031 GN=PKM PE=2 SV=2	PKM	0.211	Down	0.000102127	589	10	66	67	62	138	116	140	cytoplasm	GO:0006757 ATP generation from ADP; GO:0009116 nucleoside metabolic process; GO:0042278 purine nucleoside metabolic process; GO:0006165 nucleoside diphosphate phosphorylation; GO:0046031 ADP metabolic process; GO:0019362 pyridine nucleotide metabolic process; GO:0006096 glycolytic process; GO:0009167 purine ribonucleoside monophosphate metabolic process; GO:0009117 nucleotide metabolic process; G…	GO:0044464 cell part; GO:0005622 intracellular; GO:0005737 cytoplasm; GO:0044424 intracellular part; GO:0005623 cell; GO:0005829 cytosol; GO:0044444 cytoplasmic part;	GO:1901265 nucleoside phosphate binding; GO:0016773 phosphotransferase activity, alcohol group as acceptor; GO:0030955 potassium ion binding; GO:0097159 organic cyclic compound binding; GO:1901363 heterocyclic compound binding; GO:0016301 kinase activity; GO:0003824 catalytic activity; GO:0032553 ribonucleotide binding; GO:0005488 binding; GO:0032550 purine ribonucleoside binding; GO:0043169 cati…	K00873	PK, pyk; pyruvate kinase [EC:2.7.1.40]	gga00010 Glycolysis / Gluconeogenesis - Gallus gallus (chicken); gga00230 Purine metabolism - Gallus gallus (chicken); gga00620 Pyruvate metabolism - Gallus gallus (chicken); gga01100 Metabolic pathways - Gallus gallus (chicken); gga01200 Carbon metabolism - Gallus gallus (chicken); gga01230 Biosynthesis of amino acids - Gallus gallus (chicken);
P00940	Triosephosphate isomerase OS=Gallus gallus OX=9031 GN=TPI1 PE=1 SV=2	TPI1	0.313	Down	0.00042279	241	27	29	34	30	50	43	55	cytoplasm	GO:0006757 ATP generation from ADP; GO:0006739 NADP metabolic process; GO:0009116 nucleoside metabolic process; GO:0042278 purine nucleoside metabolic process; GO:0006165 nucleoside diphosphate phosphorylation; GO:0046031 ADP metabolic process; GO:0019362 pyridine nucleotide metabolic process; GO:0006096 glycolytic process; GO:0009167 purine ribonucleoside monophosphate metabolic process; GO:0019…	GO:0044464 cell part; GO:0005622 intracellular; GO:0005737 cytoplasm; GO:0044424 intracellular part; GO:0005829 cytosol; GO:0005623 cell; GO:0044444 cytoplasmic part;	GO:0016860 intramolecular oxidoreductase activity; GO:0016853 isomerase activity; GO:0004807 triose-phosphate isomerase activity; GO:0003824 catalytic activity; GO:0016861 intramolecular oxidoreductase activity, interconverting aldoses and ketoses;	K01803	TPI, tpiA; triosephosphate isomerase (TIM) [EC:5.3.1.1]	gga00010 Glycolysis / Gluconeogenesis - Gallus gallus (chicken); gga00051 Fructose and mannose metabolism - Gallus gallus (chicken); gga00562 Inositol phosphate metabolism - Gallus gallus (chicken); gga01100 Metabolic pathways - Gallus gallus (chicken); gga01200 Carbon metabolism - Gallus gallus (chicken); gga01230 Biosynthesis of amino acids - Gallus gallus (chicken);
P02197	Myoglobin OS=Gallus gallus OX=9031 GN=MB PE=1 SV=4	MB	21.476	Up	0.00084378	118	16	41	31	30	4	6	6	cytoplasm	GO:0072359 circulatory system development; GO:0015671 oxygen transport; GO:0044707 single-multicellular organism process; GO:0065008 regulation of biological quality; GO:0015669 gas transport; GO:0002262 myeloid cell homeostasis; GO:0009628 response to abiotic stimulus; GO:0048869 cellular developmental process; GO:0044699 single-organism process; GO:0043353 enucleate erythrocyte differentiation;…	GO:0070062 extracellular exosome; GO:0043226 organelle; GO:0044421 extracellular region part; GO:0031982 vesicle; GO:1903561 extracellular vesicle; GO:0043227 membrane-bounded organelle; GO:0005576 extracellular region; GO:0043230 extracellular organelle;	GO:0097159 organic cyclic compound binding; GO:1901363 heterocyclic compound binding; GO:0020037 heme binding; GO:0019825 oxygen binding; GO:0005488 binding; GO:0043167 ion binding; GO:0022892 substrate-specific transporter activity; GO:0046872 metal ion binding; GO:0043169 cation binding; GO:0005344 oxygen transporter activity; GO:0046906 tetrapyrrole binding; GO:0005215 transporter activity;	K21892	MB; myoglobin
P02467	Collagen alpha-2(I) chain OS=Gallus gallus OX=9031 GN=COL1A2 PE=1 SV=3	COL1A2	6.824	Up	0.0139188	33	10	5	4	12	5	4	3	extracellular		GO:0031012 extracellular matrix; GO:0044421 extracellular region part; GO:0098643 banded collagen fibril; GO:0098644 complex of collagen trimers; GO:0005578 proteinaceous extracellular matrix; GO:0005583 fibrillar collagen trimer; GO:0032991 macromolecular complex; GO:0099512 supramolecular fiber; GO:0043234 protein complex; GO:0099080 supramolecular complex; GO:0005576 extracellular region; GO:0…	GO:0005201 extracellular matrix structural constituent; GO:0046872 metal ion binding; GO:0043169 cation binding; GO:0005198 structural molecule activity; GO:0005488 binding; GO:0043167 ion binding;	K06236	COL1A; collagen, type I, alpha	gga04510 Focal adhesion - Gallus gallus (chicken); gga04512 ECM-receptor interaction - Gallus gallus (chicken); gga04933 AGE-RAGE signaling pathway in diabetic complications - Gallus gallus (chicken);
P02612	"Myosin regulatory light chain 2, smooth muscle major isoform OS=Gallus gallus OX=9031 PE=1 SV=2"	---	6.783	Up	0.0035039	12	3	2	3	5	1	1	0	mitochondria	GO:0044707 single-multicellular organism process; GO:0065008 regulation of biological quality; GO:0007596 blood coagulation; GO:0050878 regulation of body fluid levels; GO:0006950 response to stress; GO:0030168 platelet activation; GO:0044763 single-organism cellular process; GO:0098609 cell-cell adhesion; GO:0044699 single-organism process; GO:0050896 response to stimulus; GO:0034109 homotypic c…	GO:0043229 intracellular organelle; GO:0043232 intracellular non-membrane-bounded organelle; GO:0044430 cytoskeletal part; GO:0030016 myofibril; GO:0005737 cytoplasm; GO:0044446 intracellular organelle part; GO:0032991 macromolecular complex; GO:0099512 supramolecular fiber; GO:0097517 contractile actin filament bundle; GO:0044424 intracellular part; GO:0030018 Z disc; GO:0099080 supramolecular c…	GO:0008092 cytoskeletal protein binding; GO:0032036 myosin heavy chain binding; GO:0005488 binding; GO:0043167 ion binding; GO:0043169 cation binding; GO:0046872 metal ion binding; GO:0005515 protein binding; GO:0005509 calcium ion binding; GO:0017022 myosin binding;	K12755	MYL9; myosin regulatory light chain 9	gga04270 Vascular smooth muscle contraction - Gallus gallus (chicken); gga04510 Focal adhesion - Gallus gallus (chicken); gga04530 Tight junction - Gallus gallus (chicken); gga04810 Regulation of actin cytoskeleton - Gallus gallus (chicken);
P05081	Adenylate kinase isoenzyme 1 OS=Gallus gallus OX=9031 GN=AK1 PE=1 SV=1	AK1	0.325	Down	0.0020765	90	15	13	18	12	13	16	18	cytoplasm	GO:0009116 nucleoside metabolic process; GO:0042278 purine nucleoside metabolic process; GO:0006165 nucleoside diphosphate phosphorylation; GO:0009167 purine ribonucleoside monophosphate metabolic process; GO:0009117 nucleotide metabolic process; GO:0044699 single-organism process; GO:0009058 biosynthetic process; GO:0046939 nucleotide phosphorylation; GO:0044237 cellular metabolic process; GO:00…	GO:0016020 membrane; GO:0005929 cilium; GO:0042995 cell projection; GO:0071944 cell periphery; GO:0005737 cytoplasm; GO:0036126 sperm flagellum; GO:0097729 9+2 motile cilium; GO:0044424 intracellular part; GO:0005829 cytosol; GO:0031514 motile cilium; GO:0005623 cell; GO:0005886 plasma membrane; GO:0043226 organelle; GO:0005622 intracellular; GO:0044464 cell part; GO:0097223 sperm part; GO:004444…	GO:0005524 ATP binding; GO:1901265 nucleoside phosphate binding; GO:0004017 adenylate kinase activity; GO:0004550 nucleoside diphosphate kinase activity; GO:0019205 nucleobase-containing compound kinase activity; GO:0001882 nucleoside binding; GO:0043167 ion binding; GO:0000166 nucleotide binding; GO:0019201 nucleotide kinase activity; GO:0016776 phosphotransferase activity, phosphate group as ac…	K00939	adk, AK; adenylate kinase [EC:2.7.4.3]	gga00230 Purine metabolism - Gallus gallus (chicken); gga00730 Thiamine metabolism - Gallus gallus (chicken); gga01100 Metabolic pathways - Gallus gallus (chicken);
P07322	Beta-enolase OS=Gallus gallus OX=9031 GN=ENO3 PE=1 SV=3	ENO3	0.349	Down	0.00199576	302	13	36	53	29	65	55	64	cytoplasm	GO:0006757 ATP generation from ADP; GO:0009116 nucleoside metabolic process; GO:0042278 purine nucleoside metabolic process; GO:0006165 nucleoside diphosphate phosphorylation; GO:0046031 ADP metabolic process; GO:0019362 pyridine nucleotide metabolic process; GO:0006096 glycolytic process; GO:0009167 purine ribonucleoside monophosphate metabolic process; GO:0019319 hexose biosynthetic process; GO…	GO:1902494 catalytic complex; GO:0044464 cell part; GO:0005622 intracellular; GO:0005737 cytoplasm; GO:0032991 macromolecular complex; GO:0044445 cytosolic part; GO:0044424 intracellular part; GO:0005623 cell; GO:0005829 cytosol; GO:0000015 phosphopyruvate hydratase complex; GO:0044444 cytoplasmic part;	GO:0000287 magnesium ion binding; GO:0004634 phosphopyruvate hydratase activity; GO:0003824 catalytic activity; GO:0005488 binding; GO:0043167 ion binding; GO:0046872 metal ion binding; GO:0043169 cation binding; GO:0016829 lyase activity; GO:0016836 hydro-lyase activity; GO:0016835 carbon-oxygen lyase activity;
P0C597	Dual specificity phosphatase DUPD1 OS=Gallus gallus OX=9031 GN=DUPD1 PE=2 SV=1	DUPD1	0.316	Down	0.0184235	15	6	1	2	1	6	2	3	cytoplasm	GO:0035335 peptidyl-tyrosine dephosphorylation; GO:0044267 cellular protein metabolic process; GO:0044238 primary metabolic process; GO:0006470 protein dephosphorylation; GO:0016311 dephosphorylation; GO:0044237 cellular metabolic process; GO:0006796 phosphate-containing compound metabolic process; GO:0071704 organic substance metabolic process; GO:0008152 metabolic process; GO:0006793 phosphorus…	GO:0044424 intracellular part; GO:0005623 cell; GO:0044464 cell part; GO:0005622 intracellular; GO:0005737 cytoplasm;	GO:0004725 protein tyrosine phosphatase activity; GO:0003824 catalytic activity; GO:0042578 phosphoric ester hydrolase activity; GO:0016791 phosphatase activity; GO:0016788 hydrolase activity, acting on ester bonds; GO:0016787 hydrolase activity; GO:0004721 phosphoprotein phosphatase activity; GO:0008138 protein tyrosine/serine/threonine phosphatase activity;	K14165	K14165; atypical dual specificity phosphatase [EC:3.1.3.16 3.1.3.48]
P15575	Band 3 anion transport protein OS=Gallus gallus OX=9031 GN=SLC4A1 PE=2 SV=1	SLC4A1	2.974	Up	0.03314	6	3	1	2	3	0	0	0	plasma membrane	GO:0065008 regulation of biological quality; GO:0034220 ion transmembrane transport; GO:0006885 regulation of pH; GO:0030003 cellular cation homeostasis; GO:0030641 regulation of cellular pH; GO:0030004 cellular monovalent inorganic cation homeostasis; GO:0044699 single-organism process; GO:0055082 cellular chemical homeostasis; GO:0098656 anion transmembrane transport; GO:0051234 establishment o…	GO:0016323 basolateral plasma membrane; GO:0016020 membrane; GO:0031226 intrinsic component of plasma membrane; GO:0098590 plasma membrane region; GO:0044459 plasma membrane part; GO:0044425 membrane part; GO:0044464 cell part; GO:0071944 cell periphery; GO:0031224 intrinsic component of membrane; GO:0005887 integral component of plasma membrane; GO:0005623 cell; GO:0016021 integral component of …	GO:0022804 active transmembrane transporter activity; GO:0015291 secondary active transmembrane transporter activity; GO:0005452 inorganic anion exchanger activity; GO:0015075 ion transmembrane transporter activity; GO:0015106 bicarbonate transmembrane transporter activity; GO:0015301 anion:anion antiporter activity; GO:0022892 substrate-specific transporter activity; GO:0015297 antiporter activi…	K06573	SLC4A1, AE1, CD233; solute carrier family 4 (anion exchanger), member 1
P17785	Annexin A2 OS=Gallus gallus OX=9031 GN=ANXA2 PE=1 SV=2	ANXA2	2.359	Up	0.0104999	81	17	16	14	20	10	11	10	cytoplasm	GO:0065008 regulation of biological quality; GO:0072503 cellular divalent inorganic cation homeostasis; GO:0051216 cartilage development; GO:0048869 cellular developmental process; GO:0044699 single-organism process; GO:0098868 bone growth; GO:0045446 endothelial cell differentiation; GO:0051234 establishment of localization; GO:0007507 heart development; GO:0051240 positive regulation of multice…	GO:0016020 membrane; GO:0044421 extracellular region part; GO:0071944 cell periphery; GO:0031982 vesicle; GO:0034703 cation channel complex; GO:0032991 macromolecular complex; GO:0031224 intrinsic component of membrane; GO:0005623 cell; GO:1902495 transmembrane transporter complex; GO:0044420 extracellular matrix component; GO:0016021 integral component of membrane; GO:0005576 extracellular regio…	GO:0022803 passive transmembrane transporter activity; GO:0004859 phospholipase inhibitor activity; GO:0022892 substrate-specific transporter activity; GO:0005515 protein binding; GO:0098772 molecular function regulator; GO:0004857 enzyme inhibitor activity; GO:0015267 channel activity; GO:0022891 substrate-specific transmembrane transporter activity; GO:0046873 metal ion transmembrane transporte…	K17092	ANXA2; annexin A2
P18936	NADH-ubiquinone oxidoreductase chain 1 OS=Gallus gallus OX=9031 GN=MT-ND1 PE=3 SV=1	MT-ND1	3.967	Up	0.0125374	10	3	1	3	3	2	1	0	plasma membrane	GO:0008152 metabolic process; GO:0006091 generation of precursor metabolites and energy; GO:0055114 oxidation-reduction process; GO:0044710 single-organism metabolic process; GO:0015980 energy derivation by oxidation of organic compounds; GO:0044763 single-organism cellular process; GO:0044699 single-organism process; GO:0009987 cellular process; GO:0045333 cellular respiration; GO:0044237 cellul…	GO:0016020 membrane; GO:0098800 inner mitochondrial membrane protein complex; GO:0031090 organelle membrane; GO:0098796 membrane protein complex; GO:0005737 cytoplasm; GO:0031224 intrinsic component of membrane; GO:0032991 macromolecular complex; GO:0045271 respiratory chain complex I; GO:0044424 intracellular part; GO:0098798 mitochondrial protein complex; GO:0005747 mitochondrial respiratory ch…	GO:0050136 NADH dehydrogenase (quinone) activity; GO:0016651 oxidoreductase activity, acting on NAD(P)H; GO:0003954 NADH dehydrogenase activity; GO:0003824 catalytic activity; GO:0016655 oxidoreductase activity, acting on NAD(P)H, quinone or similar compound as acceptor; GO:0008137 NADH dehydrogenase (ubiquinone) activity; GO:0016491 oxidoreductase activity;	K03878	ND1; NADH-ubiquinone oxidoreductase chain 1 [EC:1.6.5.3]	gga00190 Oxidative phosphorylation - Gallus gallus (chicken); gga01100 Metabolic pathways - Gallus gallus (chicken);
P18939	NADH-ubiquinone oxidoreductase chain 4 OS=Gallus gallus OX=9031 GN=MT-ND4 PE=3 SV=1	MT-ND4	2.614	Up	0.0068367	19	4	3	6	5	2	1	2	plasma membrane	GO:0016310 phosphorylation; GO:0009116 nucleoside metabolic process; GO:0042278 purine nucleoside metabolic process; GO:0006725 cellular aromatic compound metabolic process; GO:0009167 purine ribonucleoside monophosphate metabolic process; GO:0042773 ATP synthesis coupled electron transport; GO:0009259 ribonucleotide metabolic process; GO:0009117 nucleotide metabolic process; GO:0044699 single-or…	GO:0043229 intracellular organelle; GO:0016020 membrane; GO:0044429 mitochondrial part; GO:0031090 organelle membrane; GO:0044446 intracellular organelle part; GO:0031967 organelle envelope; GO:0005737 cytoplasm; GO:0031224 intrinsic component of membrane; GO:0044424 intracellular part; GO:0005623 cell; GO:0016021 integral component of membrane; GO:0044422 organelle part; GO:0005739 mitochondrion…	GO:0050136 NADH dehydrogenase (quinone) activity; GO:0016651 oxidoreductase activity, acting on NAD(P)H; GO:0003954 NADH dehydrogenase activity; GO:0003824 catalytic activity; GO:0016655 oxidoreductase activity, acting on NAD(P)H, quinone or similar compound as acceptor; GO:0008137 NADH dehydrogenase (ubiquinone) activity; GO:0016491 oxidoreductase activity;	K03881	ND4; NADH-ubiquinone oxidoreductase chain 4 [EC:1.6.5.3]	gga00190 Oxidative phosphorylation - Gallus gallus (chicken); gga01100 Metabolic pathways - Gallus gallus (chicken);
P18943	Cytochrome c oxidase subunit 1 OS=Gallus gallus OX=9031 GN=MT-CO1 PE=3 SV=1	MT-CO1	3.117	Up	0.02224	19	4	4	5	6	2	1	1	plasma membrane	GO:0009116 nucleoside metabolic process; GO:0042278 purine nucleoside metabolic process; GO:0006123 mitochondrial electron transport, cytochrome c to oxygen; GO:0009167 purine ribonucleoside monophosphate metabolic process; GO:0009117 nucleotide metabolic process; GO:0015988 energy coupled proton transmembrane transport, against electrochemical gradient; GO:0044699 single-organism process; GO:004…	GO:0016020 membrane; GO:0098800 inner mitochondrial membrane protein complex; GO:0031090 organelle membrane; GO:0098796 membrane protein complex; GO:0005737 cytoplasm; GO:0032991 macromolecular complex; GO:0031224 intrinsic component of membrane; GO:0098798 mitochondrial protein complex; GO:0044424 intracellular part; GO:0044455 mitochondrial membrane part; GO:0005623 cell; GO:0044422 organelle p…	GO:0005506 iron ion binding; GO:0015075 ion transmembrane transporter activity; GO:0043167 ion binding; GO:0022892 substrate-specific transporter activity; GO:0015077 monovalent inorganic cation transmembrane transporter activity; GO:0016676 oxidoreductase activity, acting on a heme group of donors, oxygen as acceptor; GO:0016675 oxidoreductase activity, acting on a heme group of donors; GO:00150…	K02256	COX1; cytochrome c oxidase subunit 1 [EC:1.9.3.1]	gga00190 Oxidative phosphorylation - Gallus gallus (chicken); gga01100 Metabolic pathways - Gallus gallus (chicken); gga04260 Cardiac muscle contraction - Gallus gallus (chicken);
P18944	Cytochrome c oxidase subunit 2 OS=Gallus gallus OX=9031 GN=MT-CO2 PE=3 SV=1	MT-CO2	2.427	Up	0.0036247	49	8	9	11	10	5	8	6	plasma membrane	GO:0009116 nucleoside metabolic process; GO:0042278 purine nucleoside metabolic process; GO:0009167 purine ribonucleoside monophosphate metabolic process; GO:0009117 nucleotide metabolic process; GO:0044699 single-organism process; GO:0044237 cellular metabolic process; GO:0006796 phosphate-containing compound metabolic process; GO:0051234 establishment of localization; GO:0008152 metabolic proce…	GO:0016020 membrane; GO:0044421 extracellular region part; GO:0098800 inner mitochondrial membrane protein complex; GO:0031090 organelle membrane; GO:0098796 membrane protein complex; GO:0031982 vesicle; GO:0005737 cytoplasm; GO:0032991 macromolecular complex; GO:0031224 intrinsic component of membrane; GO:0098798 mitochondrial protein complex; GO:0044424 intracellular part; GO:0044455 mitochondr…	GO:0015075 ion transmembrane transporter activity; GO:0043167 ion binding; GO:0022892 substrate-specific transporter activity; GO:0015077 monovalent inorganic cation transmembrane transporter activity; GO:0016676 oxidoreductase activity, acting on a heme group of donors, oxygen as acceptor; GO:0005507 copper ion binding; GO:0016675 oxidoreductase activity, acting on a heme group of donors; GO:001…	K02261	COX2; cytochrome c oxidase subunit 2	gga00190 Oxidative phosphorylation - Gallus gallus (chicken); gga01100 Metabolic pathways - Gallus gallus (chicken); gga04260 Cardiac muscle contraction - Gallus gallus (chicken);
P19966	Transgelin OS=Gallus gallus OX=9031 GN=TAGLN PE=1 SV=3	TAGLN	3.352	Up	0.046238	17	6	5	5	5	0	1	1	cytoplasm	GO:0032502 developmental process; GO:0060429 epithelium development; GO:0030154 cell differentiation; GO:0009888 tissue development; GO:0044767 single-organism developmental process; GO:0048869 cellular developmental process; GO:0044763 single-organism cellular process; GO:0044699 single-organism process; GO:0009987 cellular process; GO:0048856 anatomical structure development; GO:0030855 epithel…	GO:0044424 intracellular part; GO:0005623 cell; GO:0044464 cell part; GO:0005622 intracellular; GO:0005737 cytoplasm;	GO:0051015 actin filament binding; GO:0008092 cytoskeletal protein binding; GO:0005488 binding; GO:0044877 macromolecular complex binding; GO:0003779 actin binding; GO:0005515 protein binding; GO:0032403 protein complex binding;	K20526	TAGLN; transgelin
P28675	Decorin OS=Gallus gallus OX=9031 GN=DCN PE=1 SV=1	DCN	5.186	Up	0.0172157	22	14	5	5	5	2	2	3	extracellular	GO:0044700 single organism signaling; GO:0009968 negative regulation of signal transduction; GO:0007166 cell surface receptor signaling pathway; GO:0023051 regulation of signaling; GO:0044699 single-organism process; GO:0071345 cellular response to cytokine stimulus; GO:0031400 negative regulation of protein modification process; GO:0007165 signal transduction; GO:0010646 regulation of cell commu…	GO:0031012 extracellular matrix; GO:0044421 extracellular region part; GO:0044464 cell part; GO:0005622 intracellular; GO:0005737 cytoplasm; GO:0005578 proteinaceous extracellular matrix; GO:0044424 intracellular part; GO:0005623 cell; GO:0005576 extracellular region;	GO:0030234 enzyme regulator activity; GO:0019210 kinase inhibitor activity; GO:0005488 binding; GO:0044877 macromolecular complex binding; GO:0005518 collagen binding; GO:0005515 protein binding; GO:0004860 protein kinase inhibitor activity; GO:0019207 kinase regulator activity; GO:0019887 protein kinase regulator activity; GO:0004857 enzyme inhibitor activity; GO:0098772 molecular function regul…	K04660	DCN; decorin	gga04350 TGF-beta signaling pathway - Gallus gallus (chicken);
P51890	Lumican OS=Gallus gallus OX=9031 GN=LUM PE=1 SV=1	LUM	3.313	Up	0.04016	10	6	2	2	3	1	1	1	extracellular	GO:0050794 regulation of cellular process; GO:0016043 cellular component organization; GO:0030199 collagen fibril organization; GO:0007601 visual perception; GO:0001819 positive regulation of cytokine production; GO:0060255 regulation of macromolecule metabolic process; GO:0019219 regulation of nucleobase-containing compound metabolic process; GO:0009891 positive regulation of biosynthetic proces…	GO:0098643 banded collagen fibril; GO:0005615 extracellular space; GO:0044421 extracellular region part; GO:0098644 complex of collagen trimers; GO:0031982 vesicle; GO:0032991 macromolecular complex; GO:0005583 fibrillar collagen trimer; GO:0099512 supramolecular fiber; GO:0099080 supramolecular complex; GO:0044420 extracellular matrix component; GO:0005576 extracellular region; GO:0005581 collag…	GO:0005518 collagen binding; GO:0005515 protein binding; GO:0005488 binding; GO:0032403 protein complex binding; GO:0044877 macromolecular complex binding;	K08122	LUM; lumican
P51901	Annexin A6 OS=Gallus gallus OX=9031 GN=ANXA6 PE=2 SV=1	ANXA6	2.117	Up	0.002857	10	2	2	2	2	2	1	1	cytoplasm	GO:0016477 cell migration; GO:0044707 single-multicellular organism process; GO:0065008 regulation of biological quality; GO:0014031 mesenchymal cell development; GO:0072511 divalent inorganic cation transport; GO:0034220 ion transmembrane transport; GO:0051674 localization of cell; GO:0030001 metal ion transport; GO:0048869 cellular developmental process; GO:0044699 single-organism process; GO:0…	GO:0016020 membrane; GO:0097708 intracellular vesicle; GO:0043229 intracellular organelle; GO:0031410 cytoplasmic vesicle; GO:0042470 melanosome; GO:0005737 cytoplasm; GO:0031982 vesicle; GO:0034703 cation channel complex; GO:0032991 macromolecular complex; GO:0031224 intrinsic component of membrane; GO:0044424 intracellular part; GO:1902495 transmembrane transporter complex; GO:0005623 cell; GO:…	GO:0005544 calcium-dependent phospholipid binding; GO:0015075 ion transmembrane transporter activity; GO:0022803 passive transmembrane transporter activity; GO:0043167 ion binding; GO:0022892 substrate-specific transporter activity; GO:0015267 channel activity; GO:0022891 substrate-specific transmembrane transporter activity; GO:0046873 metal ion transmembrane transporter activity; GO:0072509 div…	K17094	ANXA6; annexin A6
P54939	Talin-1 OS=Gallus gallus OX=9031 GN=TLN1 PE=1 SV=2	TLN1	2.65	Up	0.0091593	69	34	17	14	32	1	3	2	cytoplasm	GO:0016043 cellular component organization; GO:0065008 regulation of biological quality; GO:0032507 maintenance of protein location in cell; GO:0007016 cytoskeletal anchoring at plasma membrane; GO:0045185 maintenance of protein location; GO:0044763 single-organism cellular process; GO:0044699 single-organism process; GO:0051641 cellular localization; GO:0022610 biological adhesion; GO:1902589 si…	GO:0016020 membrane; GO:0071944 cell periphery; GO:0030054 cell junction; GO:0032587 ruffle membrane; GO:0005737 cytoplasm; GO:0044424 intracellular part; GO:0005623 cell; GO:0043228 non-membrane-bounded organelle; GO:0005856 cytoskeleton; GO:0005925 focal adhesion; GO:0098590 plasma membrane region; GO:0031256 leading edge membrane; GO:0005622 intracellular; GO:0044464 cell part; GO:0044425 memb…	GO:0051015 actin filament binding; GO:0008092 cytoskeletal protein binding; GO:0005200 structural constituent of cytoskeleton; GO:0005488 binding; GO:0044877 macromolecular complex binding; GO:0003779 actin binding; GO:0005515 protein binding; GO:0005198 structural molecule activity; GO:0032403 protein complex binding;	K06271	TLN; talin	gga04510 Focal adhesion - Gallus gallus (chicken);
P60706	"Actin, cytoplasmic 1 OS=Gallus gallus OX=9031 GN=ACTB PE=1 SV=1"	ACTB	2.168	Up	0.049197	64	1	12	17	13	7	6	9	cytoskeleton	GO:0016043 cellular component organization; GO:0044707 single-multicellular organism process; GO:0007596 blood coagulation; GO:0065008 regulation of biological quality; GO:0006338 chromatin remodeling; GO:0007420 brain development; GO:0044699 single-organism process; GO:0050896 response to stimulus; GO:0034109 homotypic cell-cell adhesion; GO:0007599 hemostasis; GO:0048871 multicellular organisma…	GO:0016020 membrane; GO:0044421 extracellular region part; GO:0099568 cytoplasmic region; GO:0005737 cytoplasm; GO:0032991 macromolecular complex; GO:0005623 cell; GO:0000123 histone acetyltransferase complex; GO:0044422 organelle part; GO:0043228 non-membrane-bounded organelle; GO:0035267 NuA4 histone acetyltransferase complex; GO:0070062 extracellular exosome; GO:0005654 nucleoplasm; GO:0005925…	GO:1901265 nucleoside phosphate binding; GO:0031490 chromatin DNA binding; GO:0001158 enhancer sequence-specific DNA binding; GO:0003690 double-stranded DNA binding; GO:0050998 nitric-oxide synthase binding; GO:0005515 protein binding; GO:0003682 chromatin binding; GO:0035326 enhancer binding; GO:0000987 core promoter proximal region sequence-specific DNA binding; GO:0098918 structural constituen…	K05692	ACTB_G1; actin beta/gamma 1	gga04145 Phagosome - Gallus gallus (chicken); gga04210 Apoptosis - Gallus gallus (chicken); gga04510 Focal adhesion - Gallus gallus (chicken); gga04520 Adherens junction - Gallus gallus (chicken); gga04530 Tight junction - Gallus gallus (chicken); gga04810 Regulation of actin cytoskeleton - Gallus gallus (chicken); gga05132 Salmonella infection - Gallus gallus (chicken); gga05164 Influenza A - Ga…
P62207	Serine/threonine-protein phosphatase PP1-beta catalytic subunit OS=Gallus gallus OX=9031 GN=PPP1CB PE=1 SV=3	PPP1CB	2.024	Up	0.044038	10	3	2	3	3	1	0	1	cytoplasm	GO:0044042 glucan metabolic process; GO:0044267 cellular protein metabolic process; GO:0044699 single-organism process; GO:0006112 energy reserve metabolic process; GO:0044237 cellular metabolic process; GO:0006796 phosphate-containing compound metabolic process; GO:0044264 cellular polysaccharide metabolic process; GO:0071704 organic substance metabolic process; GO:0008152 metabolic process; GO:…	GO:0043226 organelle; GO:0043231 intracellular membrane-bounded organelle; GO:0043229 intracellular organelle; GO:1902494 catalytic complex; GO:0005634 nucleus; GO:0044464 cell part; GO:0005622 intracellular; GO:0005737 cytoplasm; GO:0032991 macromolecular complex; GO:0008287 protein serine/threonine phosphatase complex; GO:0044424 intracellular part; GO:0072357 PTW/PP1 phosphatase complex; GO:00…	GO:0003824 catalytic activity; GO:0042578 phosphoric ester hydrolase activity; GO:0005488 binding; GO:0016791 phosphatase activity; GO:0004722 protein serine/threonine phosphatase activity; GO:0043167 ion binding; GO:0016788 hydrolase activity, acting on ester bonds; GO:0017018 myosin phosphatase activity; GO:0043169 cation binding; GO:0046872 metal ion binding; GO:0016787 hydrolase activity; GO:…	K06269	PPP1C; serine/threonine-protein phosphatase PP1 catalytic subunit [EC:3.1.3.16]	gga03015 mRNA surveillance pathway - Gallus gallus (chicken); gga04114 Oocyte meiosis - Gallus gallus (chicken); gga04218 Cellular senescence - Gallus gallus (chicken); gga04261 Adrenergic signaling in cardiomyocytes - Gallus gallus (chicken); gga04270 Vascular smooth muscle contraction - Gallus gallus (chicken); gga04510 Focal adhesion - Gallus gallus (chicken); gga04810 Regulation of actin cyto…
P67966	Cysteine and glycine-rich protein 1 OS=Gallus gallus OX=9031 GN=CSRP1 PE=1 SV=2	CSRP1	3.44	Up	0.0096005	30	7	7	5	9	3	3	3	nucleus	GO:0044707 single-multicellular organism process; GO:0065008 regulation of biological quality; GO:0007596 blood coagulation; GO:0050878 regulation of body fluid levels; GO:0006950 response to stress; GO:0030168 platelet activation; GO:0044763 single-organism cellular process; GO:0098609 cell-cell adhesion; GO:0044699 single-organism process; GO:0050896 response to stimulus; GO:0034109 homotypic c…	GO:0044421 extracellular region part; GO:0030054 cell junction; GO:0005737 cytoplasm; GO:0031982 vesicle; GO:0044424 intracellular part; GO:0005623 cell; GO:0044422 organelle part; GO:0032432 actin filament bundle; GO:0043228 non-membrane-bounded organelle; GO:0070062 extracellular exosome; GO:0005856 cytoskeleton; GO:0005925 focal adhesion; GO:0044464 cell part; GO:0005622 intracellular; GO:0005…	GO:0097159 organic cyclic compound binding; GO:1901363 heterocyclic compound binding; GO:0003723 RNA binding; GO:0008092 cytoskeletal protein binding; GO:0046914 transition metal ion binding; GO:0005488 binding; GO:0042805 actinin binding; GO:0043167 ion binding; GO:0003676 nucleic acid binding; GO:0043169 cation binding; GO:0046872 metal ion binding; GO:0005515 protein binding; GO:0051393 alpha-…	K09377	CSRP; cysteine and glycine-rich protein
P70081	Histone H4 type VIII OS=Gallus gallus OX=9031 GN=H4-VIII PE=3 SV=3	H4-VIII	0.41	Down	0.038502	32	6	5	5	4	6	7	5	nucleus	GO:0044085 cellular component biogenesis; GO:0016043 cellular component organization; GO:0034728 nucleosome organization; GO:0006725 cellular aromatic compound metabolic process; GO:0097659 nucleic acid-templated transcription; GO:0006352 DNA-templated transcription, initiation; GO:0009058 biosynthetic process; GO:0044237 cellular metabolic process; GO:0071704 organic substance metabolic process;…	GO:0043229 intracellular organelle; GO:0043232 intracellular non-membrane-bounded organelle; GO:0044446 intracellular organelle part; GO:0032991 macromolecular complex; GO:0031981 nuclear lumen; GO:0044424 intracellular part; GO:0005623 cell; GO:0044422 organelle part; GO:0044427 chromosomal part; GO:0000786 nucleosome; GO:0043228 non-membrane-bounded organelle; GO:0031974 membrane-enclosed lumen…	GO:0097159 organic cyclic compound binding; GO:1901363 heterocyclic compound binding; GO:0042393 histone binding; GO:0003677 DNA binding; GO:0046982 protein heterodimerization activity; GO:0005488 binding; GO:0046983 protein dimerization activity; GO:0003676 nucleic acid binding; GO:0005515 protein binding;	K11254	H4; histone H4
P80026	"Parvalbumin, muscle OS=Gallus gallus OX=9031 PE=1 SV=1"	---	29.769	Up	0.0155959	43	14	13	16	7	3	1	3	cytoplasm			GO:0046872 metal ion binding; GO:0043169 cation binding; GO:0005509 calcium ion binding; GO:0005488 binding; GO:0043167 ion binding;
Q05623	Myosin-binding protein H OS=Gallus gallus OX=9031 GN=MYBPH PE=1 SV=1	MYBPH	0.214	Down	0.0077627	82	18	12	13	9	16	15	17	cytoplasm	GO:0044085 cellular component biogenesis; GO:0055001 muscle cell development; GO:0016043 cellular component organization; GO:0003012 muscle system process; GO:0048869 cellular developmental process; GO:0032989 cellular component morphogenesis; GO:0044699 single-organism process; GO:0007015 actin filament organization; GO:0048468 cell development; GO:0022610 biological adhesion; GO:0009653 anatomi…	GO:0043229 intracellular organelle; GO:0043232 intracellular non-membrane-bounded organelle; GO:0044430 cytoskeletal part; GO:0030016 myofibril; GO:0044446 intracellular organelle part; GO:0005737 cytoplasm; GO:0005859 muscle myosin complex; GO:0032991 macromolecular complex; GO:0099512 supramolecular fiber; GO:0044424 intracellular part; GO:0030018 Z disc; GO:0005623 cell; GO:0099080 supramolecu…	GO:0051015 actin filament binding; GO:0008092 cytoskeletal protein binding; GO:0005488 binding; GO:0042805 actinin binding; GO:0044877 macromolecular complex binding; GO:0003779 actin binding; GO:0005515 protein binding; GO:0051393 alpha-actinin binding; GO:0008307 structural constituent of muscle; GO:0005198 structural molecule activity; GO:0051371 muscle alpha-actinin binding; GO:0097493 struct…
Q58I02	Nicotinamide phosphoribosyltransferase OS=Gallus gallus OX=9031 GN=PBEF1 PE=2 SV=1	PBEF1	0.265	Down	0.015636	32	11	5	6	2	5	10	4	cytoplasm	GO:0051188 cofactor biosynthetic process; GO:0009165 nucleotide biosynthetic process; GO:0019362 pyridine nucleotide metabolic process; GO:0006725 cellular aromatic compound metabolic process; GO:0046496 nicotinamide nucleotide metabolic process; GO:0009117 nucleotide metabolic process; GO:0044699 single-organism process; GO:0009058 biosynthetic process; GO:0019363 pyridine nucleotide biosyntheti…		GO:0016763 transferase activity, transferring pentosyl groups; GO:0016757 transferase activity, transferring glycosyl groups; GO:0004514 nicotinate-nucleotide diphosphorylase (carboxylating) activity; GO:0003824 catalytic activity; GO:0016740 transferase activity;	K03462	NAMPT; nicotinamide phosphoribosyltransferase [EC:2.4.2.12]	gga00760 Nicotinate and nicotinamide metabolism - Gallus gallus (chicken); gga01100 Metabolic pathways - Gallus gallus (chicken); gga04621 NOD-like receptor signaling pathway - Gallus gallus (chicken);
Q5F420	Acyl-CoA synthetase long chain family member 1 OS=Gallus gallus OX=9031 GN=ACSL1 PE=2 SV=1	ACSL1	2.654	Up	0.003735	76	22	16	18	23	6	7	6	cytoplasm	GO:0008152 metabolic process;		GO:0003824 catalytic activity;	K01897	ACSL, fadD; long-chain acyl-CoA synthetase [EC:6.2.1.3]	gga00061 Fatty acid biosynthesis - Gallus gallus (chicken); gga00071 Fatty acid degradation - Gallus gallus (chicken); gga01100 Metabolic pathways - Gallus gallus (chicken); gga01212 Fatty acid metabolism - Gallus gallus (chicken); gga03320 PPAR signaling pathway - Gallus gallus (chicken); gga04146 Peroxisome - Gallus gallus (chicken); gga04216 Ferroptosis - Gallus gallus (chicken); gga04920 Adip…
Q5F4B1	Glycerol-3-phosphate phosphatase OS=Gallus gallus OX=9031 GN=PGP PE=2 SV=1	PGP	0.257	Down	0.00037912	20	7	2	1	2	5	6	4	mitochondria	GO:0046486 glycerolipid metabolic process; GO:0006066 alcohol metabolic process; GO:0044699 single-organism process; GO:0044255 cellular lipid metabolic process; GO:0009058 biosynthetic process; GO:0044237 cellular metabolic process; GO:0006796 phosphate-containing compound metabolic process; GO:0008152 metabolic process; GO:0044262 cellular carbohydrate metabolic process; GO:0006650 glycerophosp…	GO:0044464 cell part; GO:0005622 intracellular; GO:0005737 cytoplasm; GO:0044424 intracellular part; GO:0005829 cytosol; GO:0005623 cell; GO:0044444 cytoplasmic part;	GO:0043136 glycerol-3-phosphatase activity; GO:0004725 protein tyrosine phosphatase activity; GO:0003824 catalytic activity; GO:0042578 phosphoric ester hydrolase activity; GO:0005488 binding; GO:0098519 nucleotide phosphatase activity, acting on free nucleotides; GO:0016791 phosphatase activity; GO:0043167 ion binding; GO:0016788 hydrolase activity, acting on ester bonds; GO:0046872 metal ion bi…	K19269	PGP, PGLP; phosphoglycolate phosphatase [EC:3.1.3.18 3.1.3.48]	gga00630 Glyoxylate and dicarboxylate metabolism - Gallus gallus (chicken); gga01100 Metabolic pathways - Gallus gallus (chicken); gga01200 Carbon metabolism - Gallus gallus (chicken);
Q5ZHV4	Phosphoglycerate mutase OS=Gallus gallus OX=9031 GN=BPGM PE=2 SV=1	BPGM	0.082	Down	0.0004798	23	10	2	3	0	7	6	5	cytoplasm	GO:0006757 ATP generation from ADP; GO:0009116 nucleoside metabolic process; GO:0042278 purine nucleoside metabolic process; GO:0006165 nucleoside diphosphate phosphorylation; GO:0046031 ADP metabolic process; GO:0019362 pyridine nucleotide metabolic process; GO:0006096 glycolytic process; GO:0009167 purine ribonucleoside monophosphate metabolic process; GO:0019319 hexose biosynthetic process; GO…	GO:0070062 extracellular exosome; GO:0043226 organelle; GO:0044421 extracellular region part; GO:0044464 cell part; GO:0005622 intracellular; GO:0005737 cytoplasm; GO:0031982 vesicle; GO:1903561 extracellular vesicle; GO:0044424 intracellular part; GO:0005623 cell; GO:0005829 cytosol; GO:0043227 membrane-bounded organelle; GO:0005576 extracellular region; GO:0043230 extracellular organelle; GO:00…	GO:0016853 isomerase activity; GO:0046538 2,3-bisphosphoglycerate-dependent phosphoglycerate mutase activity; GO:0003824 catalytic activity; GO:0016868 intramolecular transferase activity, phosphotransferases; GO:0004619 phosphoglycerate mutase activity; GO:0004082 bisphosphoglycerate mutase activity; GO:0016866 intramolecular transferase activity;	K01837	BPGM; bisphosphoglycerate/phosphoglycerate mutase [EC:5.4.2.4 5.4.2.11]	gga00010 Glycolysis / Gluconeogenesis - Gallus gallus (chicken); gga00260 Glycine, serine and threonine metabolism - Gallus gallus (chicken); gga01100 Metabolic pathways - Gallus gallus (chicken);
Q5ZIR7	Fatty acid binding protein 5 OS=Gallus gallus OX=9031 GN=FABP5 PE=2 SV=1	FABP5	2.69	Up	0.033703	20	10	5	3	8	1	2	1	cytoplasm	GO:0046470 phosphatidylcholine metabolic process; GO:0046486 glycerolipid metabolic process; GO:0015749 monosaccharide transport; GO:0008654 phospholipid biosynthetic process; GO:0097164 ammonium ion metabolic process; GO:0044699 single-organism process; GO:0044255 cellular lipid metabolic process; GO:0009058 biosynthetic process; GO:1901566 organonitrogen compound biosynthetic process; GO:004423…	GO:0070062 extracellular exosome; GO:0043226 organelle; GO:0044421 extracellular region part; GO:0031982 vesicle; GO:1903561 extracellular vesicle; GO:0043227 membrane-bounded organelle; GO:0005576 extracellular region; GO:0043230 extracellular organelle;	GO:0008289 lipid binding; GO:0005488 binding; GO:0005215 transporter activity;	K08754	FABP5; fatty acid-binding protein 5, epidermal	gga03320 PPAR signaling pathway - Gallus gallus (chicken);
Q5ZJ60	"3-hydroxyisobutyryl-CoA hydrolase, mitochondrial OS=Gallus gallus OX=9031 GN=HIBCH PE=2 SV=1"	HIBCH	2.075	Up	0.0146031	35	11	10	9	8	2	2	4	mitochondria	GO:1901606 alpha-amino acid catabolic process; GO:0044712 single-organism catabolic process; GO:0044281 small molecule metabolic process; GO:0044763 single-organism cellular process; GO:0006574 valine catabolic process; GO:0006807 nitrogen compound metabolic process; GO:0044699 single-organism process; GO:0044282 small molecule catabolic process; GO:1901605 alpha-amino acid metabolic process; GO:…	GO:0043226 organelle; GO:0043231 intracellular membrane-bounded organelle; GO:0043229 intracellular organelle; GO:0044464 cell part; GO:0005622 intracellular; GO:0005737 cytoplasm; GO:0044424 intracellular part; GO:0043227 membrane-bounded organelle; GO:0005623 cell; GO:0005739 mitochondrion; GO:0044444 cytoplasmic part;	GO:0016289 CoA hydrolase activity; GO:0016787 hydrolase activity; GO:0016790 thiolester hydrolase activity; GO:0003824 catalytic activity; GO:0003860 3-hydroxyisobutyryl-CoA hydrolase activity; GO:0016788 hydrolase activity, acting on ester bonds;	K05605	HIBCH; 3-hydroxyisobutyryl-CoA hydrolase [EC:3.1.2.4]	gga00280 Valine, leucine and isoleucine degradation - Gallus gallus (chicken); gga00410 beta-Alanine metabolism - Gallus gallus (chicken); gga00640 Propanoate metabolism - Gallus gallus (chicken); gga01100 Metabolic pathways - Gallus gallus (chicken); gga01200 Carbon metabolism - Gallus gallus (chicken);
Q5ZKC1	Eukaryotic translation initiation factor 2A OS=Gallus gallus OX=9031 GN=EIF2A PE=2 SV=1	EIF2A	0.378	Down	0.040824	9	5	1	2	2	2	0	2	cytoplasm	GO:0044085 cellular component biogenesis; GO:0050794 regulation of cellular process; GO:0016043 cellular component organization; GO:0022613 ribonucleoprotein complex biogenesis; GO:0006518 peptide metabolic process; GO:0022618 ribonucleoprotein complex assembly; GO:0060255 regulation of macromolecule metabolic process; GO:0010608 posttranscriptional regulation of gene expression; GO:0044267 cellu…	GO:0043229 intracellular organelle; GO:0005840 ribosome; GO:0043232 intracellular non-membrane-bounded organelle; GO:0005850 eukaryotic translation initiation factor 2 complex; GO:0015935 small ribosomal subunit; GO:0044446 intracellular organelle part; GO:0005737 cytoplasm; GO:0032991 macromolecular complex; GO:0044424 intracellular part; GO:0005829 cytosol; GO:0005623 cell; GO:0044422 organelle…	GO:0097159 organic cyclic compound binding; GO:1901363 heterocyclic compound binding; GO:0043022 ribosome binding; GO:0008135 translation factor activity, RNA binding; GO:0003729 mRNA binding; GO:0003723 RNA binding; GO:0000049 tRNA binding; GO:0005488 binding; GO:0003676 nucleic acid binding; GO:0044877 macromolecular complex binding; GO:0003743 translation initiation factor activity; GO:0005515…	K15026	EIF2A; translation initiation factor 2A
Q5ZKI1	Chloride intracellular channel protein OS=Gallus gallus OX=9031 GN=CLIC2 PE=2 SV=1	CLIC2	2.486	Up	0.0166598	16	7	1	7	4	2	2	0	cytoplasm	GO:0098661 inorganic anion transmembrane transport; GO:0065008 regulation of biological quality; GO:0009968 negative regulation of signal transduction; GO:0023051 regulation of signaling; GO:1903170 negative regulation of calcium ion transmembrane transport; GO:0060314 regulation of ryanodine-sensitive calcium-release channel activity; GO:0010469 regulation of receptor activity; GO:0051234 establ…	GO:0016020 membrane; GO:0044425 membrane part; GO:0044464 cell part; GO:0005622 intracellular; GO:0034707 chloride channel complex; GO:0005737 cytoplasm; GO:0031224 intrinsic component of membrane; GO:0032991 macromolecular complex; GO:0034702 ion channel complex; GO:0044424 intracellular part; GO:1990351 transporter complex; GO:1902495 transmembrane transporter complex; GO:0005623 cell; GO:00160…	GO:0015075 ion transmembrane transporter activity; GO:0004602 glutathione peroxidase activity; GO:0022803 passive transmembrane transporter activity; GO:0005253 anion channel activity; GO:0016209 antioxidant activity; GO:0022892 substrate-specific transporter activity; GO:0005515 protein binding; GO:0005254 chloride channel activity; GO:0015267 channel activity; GO:0015103 inorganic anion transme…	K05022	CLIC2; chloride intracellular channel protein 2
Q5ZL42	Basic leucine zipper and W2 domain-containing protein 2 OS=Gallus gallus OX=9031 GN=BZW2 PE=2 SV=1	BZW2	0.314	Down	0.0195175	27	6	3	5	1	7	7	4	nucleus	GO:0007399 nervous system development; GO:0032502 developmental process; GO:0044707 single-multicellular organism process; GO:0030154 cell differentiation; GO:0048731 system development; GO:0044767 single-organism developmental process; GO:0048869 cellular developmental process; GO:0044763 single-organism cellular process; GO:0044699 single-organism process; GO:0007275 multicellular organism deve…		GO:0005515 protein binding; GO:0005488 binding;
Q5ZL46	"EPM2A, laforin glucan phosphatase OS=Gallus gallus OX=9031 GN=Epm2a PE=2 SV=1"	Epm2a	0.38	Down	0.0174418	18	6	2	1	3	4	4	4	cytoplasm	GO:0050794 regulation of cellular process; GO:0046958 nonassociative learning; GO:0044707 single-multicellular organism process; GO:0046959 habituation; GO:0031331 positive regulation of cellular catabolic process; GO:0044267 cellular protein metabolic process; GO:0044699 single-organism process; GO:0044237 cellular metabolic process; GO:0050877 neurological system process; GO:0006796 phosphate-c…	GO:0043229 intracellular organelle; GO:0044446 intracellular organelle part; GO:0005737 cytoplasm; GO:0032991 macromolecular complex; GO:0031981 nuclear lumen; GO:0044424 intracellular part; GO:0005623 cell; GO:0005829 cytosol; GO:0044422 organelle part; GO:0043231 intracellular membrane-bounded organelle; GO:0043226 organelle; GO:0031974 membrane-enclosed lumen; GO:0005654 nucleoplasm; GO:000563…	GO:2001070 starch binding; GO:0030247 polysaccharide binding; GO:0004725 protein tyrosine phosphatase activity; GO:0003824 catalytic activity; GO:0042578 phosphoric ester hydrolase activity; GO:0005488 binding; GO:0004722 protein serine/threonine phosphatase activity; GO:0016791 phosphatase activity; GO:0016788 hydrolase activity, acting on ester bonds; GO:0030246 carbohydrate binding; GO:0016787…	K14165	K14165; atypical dual specificity phosphatase [EC:3.1.3.16 3.1.3.48]
Q5ZL50	Profilin OS=Gallus gallus OX=9031 GN=PFN2 PE=2 SV=1	PFN2	2.676	Up	0.016397	8	3	1	2	2	2	0	1	extracellular	GO:0060627 regulation of vesicle-mediated transport; GO:0030833 regulation of actin filament polymerization; GO:0001505 regulation of neurotransmitter levels; GO:0065008 regulation of biological quality; GO:0032270 positive regulation of cellular protein metabolic process; GO:0032273 positive regulation of protein polymerization; GO:0060491 regulation of cell projection assembly; GO:0010633 negat…	GO:0042995 cell projection; GO:0044421 extracellular region part; GO:0031982 vesicle; GO:0005623 cell; GO:0044463 cell projection part; GO:0005576 extracellular region; GO:0033267 axon part; GO:0043679 axon terminus; GO:0045202 synapse; GO:0043226 organelle; GO:0070062 extracellular exosome; GO:0030424 axon; GO:0098793 presynapse; GO:0044464 cell part; GO:1903561 extracellular vesicle; GO:0043195…	GO:1901981 phosphatidylinositol phosphate binding; GO:1901265 nucleoside phosphate binding; GO:0060589 nucleoside-triphosphatase regulator activity; GO:0043167 ion binding; GO:0005515 protein binding; GO:0000166 nucleotide binding; GO:0098772 molecular function regulator; GO:1902936 phosphatidylinositol bisphosphate binding; GO:1901363 heterocyclic compound binding; GO:0097159 organic cyclic comp…	K05759	PFN; profilin	gga04810 Regulation of actin cytoskeleton - Gallus gallus (chicken); gga05132 Salmonella infection - Gallus gallus (chicken);
Q5ZL56	Acyl-CoA dehydrogenase short chain OS=Gallus gallus OX=9031 GN=ACADS PE=2 SV=1	ACADS	3.241	Up	0.0144814	30	13	8	8	9	2	1	2	mitochondria	GO:0044699 single-organism process; GO:0008152 metabolic process; GO:0055114 oxidation-reduction process; GO:0044710 single-organism metabolic process;	GO:0043229 intracellular organelle; GO:0005737 cytoplasm; GO:0044446 intracellular organelle part; GO:0031981 nuclear lumen; GO:0044424 intracellular part; GO:0005623 cell; GO:0005739 mitochondrion; GO:0044422 organelle part; GO:0043226 organelle; GO:0043231 intracellular membrane-bounded organelle; GO:0031974 membrane-enclosed lumen; GO:0005654 nucleoplasm; GO:0005634 nucleus; GO:0070013 intrace…	GO:1901265 nucleoside phosphate binding; GO:0050660 flavin adenine dinucleotide binding; GO:0043167 ion binding; GO:0000166 nucleotide binding; GO:0048037 cofactor binding; GO:0016491 oxidoreductase activity; GO:0016627 oxidoreductase activity, acting on the CH-CH group of donors; GO:1901363 heterocyclic compound binding; GO:0097159 organic cyclic compound binding; GO:0003824 catalytic activity; …	K00248	ACADS, bcd; butyryl-CoA dehydrogenase [EC:1.3.8.1]	gga00071 Fatty acid degradation - Gallus gallus (chicken); gga00280 Valine, leucine and isoleucine degradation - Gallus gallus (chicken); gga00650 Butanoate metabolism - Gallus gallus (chicken); gga01100 Metabolic pathways - Gallus gallus (chicken); gga01200 Carbon metabolism - Gallus gallus (chicken); gga01212 Fatty acid metabolism - Gallus gallus (chicken);
Q5ZLG1	Ras-related protein Rab-18 OS=Gallus gallus OX=9031 GN=RAB18 PE=2 SV=1	RAB18	3.037	Up	5.8883e-05	7	3	2	2	3	0	0	0	cytoplasm	GO:0050794 regulation of cellular process; GO:0044700 single organism signaling; GO:0046907 intracellular transport; GO:0016043 cellular component organization; GO:0044707 single-multicellular organism process; GO:0010256 endomembrane system organization; GO:0007420 brain development; GO:0071786 endoplasmic reticulum tubular network organization; GO:1902593 single-organism nuclear import; GO:0044…	GO:0043229 intracellular organelle; GO:0044421 extracellular region part; GO:0005783 endoplasmic reticulum; GO:0031982 vesicle; GO:0044446 intracellular organelle part; GO:0005737 cytoplasm; GO:0012505 endomembrane system; GO:0044424 intracellular part; GO:0005623 cell; GO:0005576 extracellular region; GO:0044422 organelle part; GO:0070062 extracellular exosome; GO:0043231 intracellular membrane-…	GO:1901265 nucleoside phosphate binding; GO:0001882 nucleoside binding; GO:0043167 ion binding; GO:0000166 nucleotide binding; GO:0097159 organic cyclic compound binding; GO:1901363 heterocyclic compound binding; GO:0032549 ribonucleoside binding; GO:0097367 carbohydrate derivative binding; GO:0019003 GDP binding; GO:0032553 ribonucleotide binding; GO:0005488 binding; GO:0032550 purine ribonucleo…	K07910	RAB18; Ras-related protein Rab-18
Q5ZLL5	"2-methoxy-6-polyprenyl-1,4-benzoquinol methylase, mitochondrial OS=Gallus gallus OX=9031 GN=COQ5 PE=2 SV=1"	COQ5	2.795	Up	0.0148205	13	5	5	2	5	1	0	0	mitochondria	GO:0051188 cofactor biosynthetic process; GO:0042181 ketone biosynthetic process; GO:1901663 quinone biosynthetic process; GO:0006744 ubiquinone biosynthetic process; GO:0006733 oxidoreduction coenzyme metabolic process; GO:0044711 single-organism biosynthetic process; GO:1901661 quinone metabolic process; GO:0044281 small molecule metabolic process; GO:0044763 single-organism cellular process; G…	GO:0043229 intracellular organelle; GO:0016020 membrane; GO:0044429 mitochondrial part; GO:0031090 organelle membrane; GO:0031967 organelle envelope; GO:0044446 intracellular organelle part; GO:0005737 cytoplasm; GO:0044424 intracellular part; GO:0005623 cell; GO:0044422 organelle part; GO:0005739 mitochondrion; GO:0005740 mitochondrial envelope; GO:0043231 intracellular membrane-bounded organell…	GO:0102005 2-octaprenyl-6-methoxy-1,4-benzoquinone methylase activity; GO:0016741 transferase activity, transferring one-carbon groups; GO:0008168 methyltransferase activity; GO:0003824 catalytic activity; GO:0016740 transferase activity;	K06127	COQ5; 2-methoxy-6-polyprenyl-1,4-benzoquinol methylase [EC:2.1.1.201]	gga00130 Ubiquinone and other terpenoid-quinone biosynthesis - Gallus gallus (chicken); gga01100 Metabolic pathways - Gallus gallus (chicken);
Q5ZLR5	"Cytochrome b-c1 complex subunit Rieske, mitochondrial OS=Gallus gallus OX=9031 GN=UQCRFS1 PE=1 SV=1"	UQCRFS1	2.216	Up	0.00065753	60	11	15	15	16	6	5	3	mitochondria	GO:0098655 cation transmembrane transport; GO:0034220 ion transmembrane transport; GO:0098660 inorganic ion transmembrane transport; GO:0055114 oxidation-reduction process; GO:0044699 single-organism process; GO:0015992 proton transport; GO:0006818 hydrogen transport; GO:0051234 establishment of localization; GO:0006810 transport; GO:0055085 transmembrane transport; GO:0008152 metabolic process; …	GO:0043229 intracellular organelle; GO:0016020 membrane; GO:0044429 mitochondrial part; GO:0031090 organelle membrane; GO:0031967 organelle envelope; GO:0044446 intracellular organelle part; GO:0005737 cytoplasm; GO:0031224 intrinsic component of membrane; GO:0044424 intracellular part; GO:0005623 cell; GO:0016021 integral component of membrane; GO:0044422 organelle part; GO:0005739 mitochondrion…	GO:0051537 2 iron, 2 sulfur cluster binding; GO:0008121 ubiquinol-cytochrome-c reductase activity; GO:0015075 ion transmembrane transporter activity; GO:0016679 oxidoreductase activity, acting on diphenols and related substances as donors; GO:0043167 ion binding; GO:0022892 substrate-specific transporter activity; GO:0015077 monovalent inorganic cation transmembrane transporter activity; GO:00150…	K00411	UQCRFS1, RIP1, petA; ubiquinol-cytochrome c reductase iron-sulfur subunit [EC:1.10.2.2]	gga00190 Oxidative phosphorylation - Gallus gallus (chicken); gga01100 Metabolic pathways - Gallus gallus (chicken); gga04260 Cardiac muscle contraction - Gallus gallus (chicken);
Q5ZM62	"ATP-binding cassette, sub-family F, member 2 [Bos taurus]"	ABCF2	0.289	Down	0.00048411	19	9	1	4	1	5	5	3	nucleus		GO:0043226 organelle; GO:0043231 intracellular membrane-bounded organelle; GO:0043229 intracellular organelle; GO:0016020 membrane; GO:0044464 cell part; GO:0005622 intracellular; GO:0005737 cytoplasm; GO:0044424 intracellular part; GO:0043227 membrane-bounded organelle; GO:0005623 cell; GO:0005739 mitochondrion; GO:0044444 cytoplasmic part;	GO:0005524 ATP binding; GO:1901265 nucleoside phosphate binding; GO:0001882 nucleoside binding; GO:0043167 ion binding; GO:0016817 hydrolase activity, acting on acid anhydrides; GO:0016787 hydrolase activity; GO:0000166 nucleotide binding; GO:0017111 nucleoside-triphosphatase activity; GO:0016887 ATPase activity; GO:0097159 organic cyclic compound binding; GO:1901363 heterocyclic compound binding…	K06185	ABCF2; ATP-binding cassette, subfamily F, member 2
Q5ZM91	cAMP-dependent protein kinase type I-alpha regulatory subunit OS=Gallus gallus OX=9031 GN=PRKAR1A PE=2 SV=1	PRKAR1A	2.299	Up	0.041776	7	4	1	1	3	0	1	1	nucleus	GO:0044085 cellular component biogenesis; GO:0002694 regulation of leukocyte activation; GO:0050672 negative regulation of lymphocyte proliferation; GO:0032944 regulation of mononuclear cell proliferation; GO:0032989 cellular component morphogenesis; GO:0008285 negative regulation of cell proliferation; GO:0071900 regulation of protein serine/threonine kinase activity; GO:0030036 actin cytoskelet…	GO:0016020 membrane; GO:0031588 nucleotide-activated protein kinase complex; GO:0061695 transferase complex, transferring phosphorus-containing groups; GO:0098857 membrane microdomain; GO:0071944 cell periphery; GO:0031594 neuromuscular junction; GO:0005737 cytoplasm; GO:0032991 macromolecular complex; GO:0044424 intracellular part; GO:1990234 transferase complex; GO:0005623 cell; GO:1902911 prot…	GO:0030291 protein serine/threonine kinase inhibitor activity; GO:0051018 protein kinase A binding; GO:1901265 nucleoside phosphate binding; GO:0031625 ubiquitin protein ligase binding; GO:0019901 protein kinase binding; GO:0004860 protein kinase inhibitor activity; GO:0005515 protein binding; GO:0019207 kinase regulator activity; GO:0004857 enzyme inhibitor activity; GO:0098772 molecular functio…	K04739	PRKAR; cAMP-dependent protein kinase regulator	gga04910 Insulin signaling pathway - Gallus gallus (chicken);
Q5ZMH1	Septin-2 OS=Gallus gallus OX=9031 GN=SEPT2 PE=2 SV=1	SEPT2	3.027	Up	0.0159384	14	6	3	4	4	1	2	0	cytoplasm	GO:0050794 regulation of cellular process; GO:0044700 single organism signaling; GO:0044085 cellular component biogenesis; GO:0016043 cellular component organization; GO:0007166 cell surface receptor signaling pathway; GO:0007067 mitotic nuclear division; GO:0048285 organelle fission; GO:0060271 cilium assembly; GO:0044699 single-organism process; GO:0050896 response to stimulus; GO:0007224 smoot…	GO:0060170 ciliary membrane; GO:0016020 membrane; GO:0005938 cell cortex; GO:0031090 organelle membrane; GO:0071944 cell periphery; GO:0005737 cytoplasm; GO:0099568 cytoplasmic region; GO:0044424 intracellular part; GO:0005623 cell; GO:0032155 cell division site part; GO:0044422 organelle part; GO:0043228 non-membrane-bounded organelle; GO:0005856 cytoskeleton; GO:0098590 plasma membrane region; …	GO:1901265 nucleoside phosphate binding; GO:0001882 nucleoside binding; GO:0043167 ion binding; GO:0000166 nucleotide binding; GO:1901363 heterocyclic compound binding; GO:0097159 organic cyclic compound binding; GO:0032549 ribonucleoside binding; GO:0097367 carbohydrate derivative binding; GO:0032553 ribonucleotide binding; GO:0005488 binding; GO:0032550 purine ribonucleoside binding; GO:0043168…	K16942	SEPT2; septin 2
Q789A6	Nonmuscle myosin heavy chain OS=Gallus gallus OX=9031 GN=MYH10 PE=2 SV=1	MYH10	26.434	Up	0.035543	31	0	6	10	15	0	0	0	cytoplasm		GO:0043229 intracellular organelle; GO:0043232 intracellular non-membrane-bounded organelle; GO:0044430 cytoskeletal part; GO:0044446 intracellular organelle part; GO:0032991 macromolecular complex; GO:0044424 intracellular part; GO:0005623 cell; GO:0015629 actin cytoskeleton; GO:0044422 organelle part; GO:0043228 non-membrane-bounded organelle; GO:0043226 organelle; GO:0005856 cytoskeleton; GO:0…	GO:0051015 actin filament binding; GO:0003774 motor activity; GO:1901265 nucleoside phosphate binding; GO:0016817 hydrolase activity, acting on acid anhydrides; GO:0016787 hydrolase activity; GO:0005515 protein binding; GO:0097159 organic cyclic compound binding; GO:1901363 heterocyclic compound binding; GO:0016462 pyrophosphatase activity; GO:0008092 cytoskeletal protein binding; GO:0003824 cata…	K10352	MYH; myosin heavy chain	gga04530 Tight junction - Gallus gallus (chicken);
Q90635	Dihydropyrimidinase-related protein 2 OS=Gallus gallus OX=9031 GN=DPYSL2 PE=2 SV=1	DPYSL2	3.062	Up	0.0116751	40	14	8	9	15	3	3	2	cytoplasm,nucleus	GO:0065008 regulation of biological quality; GO:0007420 brain development; GO:0048666 neuron development; GO:0048869 cellular developmental process; GO:0032989 cellular component morphogenesis; GO:0022008 neurogenesis; GO:0044699 single-organism process; GO:0001558 regulation of cell growth; GO:0009605 response to external stimulus; GO:0032990 cell part morphogenesis; GO:0032535 regulation of cel…	GO:0044424 intracellular part; GO:0005623 cell; GO:0044464 cell part; GO:0005622 intracellular; GO:0005737 cytoplasm;	GO:0008092 cytoskeletal protein binding; GO:0003824 catalytic activity; GO:0008017 microtubule binding; GO:0005488 binding; GO:0015631 tubulin binding; GO:0005515 protein binding; GO:0016787 hydrolase activity; GO:0016810 hydrolase activity, acting on carbon-nitrogen (but not peptide) bonds;	K07528	DPYSL2, CRMP2; dihydropyrimidinase-like 2
Q90734	Alpha-actinin-4 OS=Gallus gallus OX=9031 GN=ACTN4 PE=1 SV=1	ACTN4	3.367	Up	0.021963	29	0	6	6	13	2	1	1	cytoplasm,nucleus	GO:0044700 single organism signaling; GO:0050794 regulation of cellular process; GO:0060255 regulation of macromolecule metabolic process; GO:0019219 regulation of nucleobase-containing compound metabolic process; GO:0044699 single-organism process; GO:0035357 peroxisome proliferator activated receptor signaling pathway; GO:0050896 response to stimulus; GO:0015031 protein transport; GO:0051234 es…	GO:0043226 organelle; GO:0043231 intracellular membrane-bounded organelle; GO:0043229 intracellular organelle; GO:0005634 nucleus; GO:0030054 cell junction; GO:0044464 cell part; GO:0005622 intracellular; GO:0005737 cytoplasm; GO:0044424 intracellular part; GO:0043227 membrane-bounded organelle; GO:0005623 cell;	GO:0008092 cytoskeletal protein binding; GO:0030374 ligand-dependent nuclear receptor transcription coactivator activity; GO:0005488 binding; GO:0043167 ion binding; GO:0000989 transcription factor activity, transcription factor binding; GO:0003779 actin binding; GO:0046872 metal ion binding; GO:0043169 cation binding; GO:0003713 transcription coactivator activity; GO:0005515 protein binding; GO:…	K05699	ACTN1_4; actinin alpha 1/4	gga04510 Focal adhesion - Gallus gallus (chicken); gga04520 Adherens junction - Gallus gallus (chicken); gga04530 Tight junction - Gallus gallus (chicken); gga04810 Regulation of actin cytoskeleton - Gallus gallus (chicken);
Q90835	Elongation factor 1-alpha 1 OS=Gallus gallus OX=9031 GN=EEF1A PE=2 SV=1	EEF1A	4.18	Up	0.0174215	17	4	3	4	4	3	2	1	cytoplasm	GO:0006518 peptide metabolic process; GO:0006414 translational elongation; GO:0043043 peptide biosynthetic process; GO:0044267 cellular protein metabolic process; GO:0006807 nitrogen compound metabolic process; GO:0009058 biosynthetic process; GO:0043603 cellular amide metabolic process; GO:0044238 primary metabolic process; GO:1901566 organonitrogen compound biosynthetic process; GO:1901576 orga…	GO:0044424 intracellular part; GO:0005623 cell; GO:0005622 intracellular; GO:0044464 cell part; GO:0005737 cytoplasm;	GO:1901265 nucleoside phosphate binding; GO:0003746 translation elongation factor activity; GO:0016817 hydrolase activity, acting on acid anhydrides; GO:0016787 hydrolase activity; GO:1901363 heterocyclic compound binding; GO:0097159 organic cyclic compound binding; GO:0016462 pyrophosphatase activity; GO:0032553 ribonucleotide binding; GO:0003824 catalytic activity; GO:0005488 binding; GO:003255…	K03231	EEF1A; elongation factor 1-alpha	gga03013 RNA transport - Gallus gallus (chicken);
Q90952	Serum paraoxonase/arylesterase 2 OS=Gallus gallus OX=9031 GN=PON2 PE=2 SV=1	PON2	0.239	Down	0.0034426	40	8	4	5	6	8	8	9	endoplasmic reticulum	GO:0008152 metabolic process; GO:0042221 response to chemical; GO:0050896 response to stimulus; GO:0016311 dephosphorylation; GO:0044237 cellular metabolic process; GO:0006793 phosphorus metabolic process; GO:0009987 cellular process; GO:0006796 phosphate-containing compound metabolic process; GO:0009636 response to toxic substance;	GO:0016020 membrane; GO:0005576 extracellular region;	GO:0004063 aryldialkylphosphatase activity; GO:0052689 carboxylic ester hydrolase activity; GO:0004064 arylesterase activity; GO:0042578 phosphoric ester hydrolase activity; GO:0003824 catalytic activity; GO:0016791 phosphatase activity; GO:0005488 binding; GO:0016788 hydrolase activity, acting on ester bonds; GO:0043167 ion binding; GO:0043169 cation binding; GO:0046872 metal ion binding; GO:001…	K01045	PON; arylesterase / paraoxonase [EC:3.1.1.2 3.1.8.1]
Q91955	Myotrophin OS=Gallus gallus OX=9031 GN=MTPN PE=3 SV=1	MTPN	7.333	Up	0.00154293	11	3	3	3	3	1	1	0	cytoplasm	GO:0030833 regulation of actin filament polymerization; GO:0065008 regulation of biological quality; GO:0009891 positive regulation of biosynthetic process; GO:0014742 positive regulation of muscle hypertrophy; GO:0044699 single-organism process; GO:0030832 regulation of actin filament length; GO:0045927 positive regulation of growth; GO:0001558 regulation of cell growth; GO:2001141 regulation of…	GO:0044421 extracellular region part; GO:0005737 cytoplasm; GO:0031982 vesicle; GO:0032991 macromolecular complex; GO:0044424 intracellular part; GO:0005623 cell; GO:0044422 organelle part; GO:0043228 non-membrane-bounded organelle; GO:0005856 cytoskeleton; GO:0070062 extracellular exosome; GO:0005622 intracellular; GO:0044464 cell part; GO:1903561 extracellular vesicle; GO:0048471 perinuclear re…	GO:0005515 protein binding; GO:0005488 binding;
Q9W6H0	Mimecan OS=Gallus gallus OX=9031 GN=OGN PE=2 SV=1	OGN	4.3	Up	0.0161993	30	9	6	5	10	2	3	4	extracellular	GO:0016043 cellular component organization; GO:0044707 single-multicellular organism process; GO:0048869 cellular developmental process; GO:0048666 neuron development; GO:0022008 neurogenesis; GO:0032989 cellular component morphogenesis; GO:0044699 single-organism process; GO:0048468 cell development; GO:0000904 cell morphogenesis involved in differentiation; GO:0009653 anatomical structure morph…	GO:0031012 extracellular matrix; GO:0070062 extracellular exosome; GO:0043226 organelle; GO:0005615 extracellular space; GO:0044421 extracellular region part; GO:0031982 vesicle; GO:1903561 extracellular vesicle; GO:0005578 proteinaceous extracellular matrix; GO:0043227 membrane-bounded organelle; GO:0005576 extracellular region; GO:0043230 extracellular organelle;	GO:0008083 growth factor activity; GO:0005515 protein binding; GO:0005102 receptor binding; GO:0005488 binding;	K08126	OGN; osteoglycin (osteoinductive factor, mimecan)
R4GIZ6	TIGAR OS=Gallus gallus OX=9031 GN=TIGAR PE=2 SV=1	TIGAR	0.391	Down	0.0167196	23	7	3	5	1	3	3	8	extracellular	GO:0008152 metabolic process; GO:0016311 dephosphorylation; GO:0044237 cellular metabolic process; GO:0006793 phosphorus metabolic process; GO:0009987 cellular process; GO:0006796 phosphate-containing compound metabolic process;	GO:0044464 cell part; GO:0005622 intracellular; GO:0005737 cytoplasm; GO:0044424 intracellular part; GO:0005829 cytosol; GO:0005623 cell; GO:0044444 cytoplasmic part;	GO:0016787 hydrolase activity; GO:0042578 phosphoric ester hydrolase activity; GO:0003824 catalytic activity; GO:0016791 phosphatase activity; GO:0016788 hydrolase activity, acting on ester bonds;	K14634	TIGAR; fructose-2,6-bisphosphatase [EC:3.1.3.46]	gga00051 Fructose and mannose metabolism - Gallus gallus (chicken);
R4GJH2	NADH dehydrogenase [ubiquinone] 1 beta subcomplex subunit 4 OS=Gallus gallus OX=9031 GN=NDUFB4 PE=4 SV=2	NDUFB4	2.96	Up	7.0612e-07	14	4	2	4	3	2	2	1	cytoplasm	GO:0044699 single-organism process; GO:0008152 metabolic process; GO:0055114 oxidation-reduction process; GO:0044710 single-organism metabolic process;	GO:0043226 organelle; GO:0043231 intracellular membrane-bounded organelle; GO:0043229 intracellular organelle; GO:0016020 membrane; GO:0044464 cell part; GO:0005622 intracellular; GO:0044425 membrane part; GO:0005737 cytoplasm; GO:0031224 intrinsic component of membrane; GO:0044424 intracellular part; GO:0005623 cell; GO:0043227 membrane-bounded organelle; GO:0016021 integral component of membran…	GO:0050136 NADH dehydrogenase (quinone) activity; GO:0016651 oxidoreductase activity, acting on NAD(P)H; GO:0003954 NADH dehydrogenase activity; GO:0003824 catalytic activity; GO:0016655 oxidoreductase activity, acting on NAD(P)H, quinone or similar compound as acceptor; GO:0008137 NADH dehydrogenase (ubiquinone) activity; GO:0016491 oxidoreductase activity;	K03960	NDUFB4; NADH dehydrogenase (ubiquinone) 1 beta subcomplex subunit 4	gga00190 Oxidative phosphorylation - Gallus gallus (chicken); gga01100 Metabolic pathways - Gallus gallus (chicken);
R4GJM5	---	---	0.438	Down	0.0044002	19	5	2	3	2	4	3	5	extracellular			GO:2001070 starch binding; GO:0030246 carbohydrate binding; GO:0030247 polysaccharide binding; GO:0001871 pattern binding; GO:0005488 binding;	K22267	STBD1; starch-binding domain-containing protein 1
R4GM10	Fructose-bisphosphate aldolase OS=Gallus gallus OX=9031 GN=ALDOC PE=3 SV=1	ALDOC	0.429	Down	0.028938	84	12	9	16	14	14	12	19	cytoplasm	GO:0006757 ATP generation from ADP; GO:0009116 nucleoside metabolic process; GO:0042278 purine nucleoside metabolic process; GO:0006165 nucleoside diphosphate phosphorylation; GO:0046031 ADP metabolic process; GO:0019362 pyridine nucleotide metabolic process; GO:0006096 glycolytic process; GO:0009167 purine ribonucleoside monophosphate metabolic process; GO:0048869 cellular developmental process;…	GO:0043229 intracellular organelle; GO:0044421 extracellular region part; GO:0005737 cytoplasm; GO:0031982 vesicle; GO:0044424 intracellular part; GO:0005623 cell; GO:0005576 extracellular region; GO:0005739 mitochondrion; GO:0043226 organelle; GO:0070062 extracellular exosome; GO:0043231 intracellular membrane-bounded organelle; GO:0005622 intracellular; GO:0044464 cell part; GO:1903561 extracel…	GO:0004332 fructose-bisphosphate aldolase activity; GO:0008092 cytoskeletal protein binding; GO:0003824 catalytic activity; GO:0016830 carbon-carbon lyase activity; GO:0005488 binding; GO:0016829 lyase activity; GO:0005515 protein binding; GO:0016832 aldehyde-lyase activity;	K01623	ALDO; fructose-bisphosphate aldolase, class I [EC:4.1.2.13]	gga00010 Glycolysis / Gluconeogenesis - Gallus gallus (chicken); gga00030 Pentose phosphate pathway - Gallus gallus (chicken); gga00051 Fructose and mannose metabolism - Gallus gallus (chicken); gga01100 Metabolic pathways - Gallus gallus (chicken); gga01200 Carbon metabolism - Gallus gallus (chicken); gga01230 Biosynthesis of amino acids - Gallus gallus (chicken);
R9PXL8	CAP-Gly domain-containing linker protein 1 OS=Gallus gallus OX=9031 GN=CLIP1 PE=4 SV=1	CLIP1	4.077	Up	0.0077961	32	20	7	13	11	1	0	0	cytoplasm	GO:0032273 positive regulation of protein polymerization; GO:0031116 positive regulation of microtubule polymerization; GO:0044699 single-organism process; GO:0031110 regulation of microtubule polymerization or depolymerization; GO:0051668 localization within membrane; GO:0015031 protein transport; GO:0051234 establishment of localization; GO:0051130 positive regulation of cellular component orga…	GO:0016020 membrane; GO:0005874 microtubule; GO:0031410 cytoplasmic vesicle; GO:0005881 cytoplasmic microtubule; GO:0035371 microtubule plus-end; GO:0031982 vesicle; GO:0005737 cytoplasm; GO:1990752 microtubule end; GO:0044424 intracellular part; GO:0099512 supramolecular fiber; GO:0005623 cell; GO:0099080 supramolecular complex; GO:0044422 organelle part; GO:0043228 non-membrane-bounded organell…	GO:0008092 cytoskeletal protein binding; GO:0046914 transition metal ion binding; GO:0008017 microtubule binding; GO:0005488 binding; GO:0043167 ion binding; GO:0015631 tubulin binding; GO:0046872 metal ion binding; GO:0043169 cation binding; GO:0005515 protein binding; GO:0008270 zinc ion binding; GO:0051010 microtubule plus-end binding;	K10421	CLIP1, RSN; CAP-Gly domain-containing linker protein 1	gga04150 mTOR signaling pathway - Gallus gallus (chicken);
