# Supplementary material for: Functional identification of PGM1 in the regulating development and depositing of inosine monophosphate specific for myoblasts
Source: Front Vet Sci. 2023 Dec 18;10:1276582. doi: 10.3389/fvets.2023.1276582 (PMC10758172; doi:10.3389/fvets.2023.1276582)
Supplement: Supplementary file 1 [file Data_Sheet_1.zip › Table S4.XLSX]

## Sheet: In the positive ion mode
Table 4S. Differential expression of metabolites in the positive ion mode screened by metabolome sequencing
id	MS2 name	type	MEAN XJ	MEAN TJ	VIP	P-VALUE	Q-VALUE	FOLD CHANGE	LOG_FOLDCHANGE
342	Creatinine	up	6.59708	3.0594	1.6139	0.000158791	0.00137456	2.15633	1.10858
440	Nicotinamide	up	39.9629	27.1635	1.15186	0.00947247	0.0159414	1.4712	0.556989
565	Imidazole	up	0.771728	0.00609058	1.36091	0.00742009	0.0137281	126.708	6.98537
908	Pyrrole-2-carboxylic acid	up	0.23147	0.172521	1.48287	0.000315147	0.00214801	1.34169	0.42405
1120	Pyruvaldehyde	up	0.0346999	0.0276836	1.19854	0.00941993	0.0158898	1.25345	0.325903
1241	N-Acetyl-L-methionine	up	0.00606863	0.00299119	1.49225	0.000525446	0.00284197	2.02883	1.02065
1370	Gaboxadol	up	0.0353202	0.0255142	1.50578	4.15065e-05	0.000601065	1.38433	0.469193
1371	Pargyline	up	0.00686147	0.00348773	1.29817	0.000345304	0.0022689	1.96732	0.976228
1654	N-Acetyl-L-Histidine	up	0.447713	0.290801	1.4825	8.88045e-05	0.000928638	1.53958	0.622541
1674	N6-Methyl-L-lysine	up	0.0451266	0.0288121	1.44556	0.000137468	0.00125023	1.56624	0.647302
1756	Ile-Ala	up	0.0626667	0.0149326	1.58345	0.00937999	0.0158503	4.19663	2.06923
1847	His-Ala	up	1.5647	1.0073	1.50541	3.05996e-05	0.00053398	1.55336	0.635393
1899	Thymol	up	0.146822	0.111505	1.36511	0.00209793	0.00560657	1.31673	0.396956
2346	Nalidixic acid	up	0.0190295	0.0130223	1.47086	0.000413035	0.0025111	1.4613	0.547252
2578	L-Anserine	up	0.32544	0.0637311	1.58552	2.15763e-08	1.21856e-05	5.10646	2.35232
2610	Nname,Clomipramine	up	0.918101	0.119061	1.35735	0.000491464	0.00274992	7.71118	2.94695
2617	Pyridostigmine cation	up	0.0386343	0.0127589	1.43393	1.26342e-05	0.000371603	3.02803	1.59838
2649	His-Ser	up	0.0358735	0.0123137	1.60593	0.000823818	0.00347231	2.91329	1.54265
2680	Arg-Ser	up	0.0176114	0.0109533	1.41372	0.000319816	0.00216732	1.60787	0.685149
2868	His-Met	up	0.0316949	0.0262847	1.21935	0.00926454	0.0157356	1.20583	0.270029
2946	His-Gly	up	0.0456068	0.034004	1.29639	0.00391131	0.00871702	1.34122	0.423545
2981	His-Val	up	0.0239291	0.00455984	1.6133	0.000513346	0.00280991	5.2478	2.39171
3040	His-His	up	0.0272626	0.00857763	1.38001	0.00806708	0.0144718	3.17834	1.66827
3442	10-Hydroxycarbazepine	up	0.241825	0.188929	1.3282	0.00313267	0.0073901	1.27998	0.356119
4825	Glu-His	up	0.04002	0.0100914	1.57413	0.00195257	0.0053539	3.96576	1.9876
5211	His-Trp	up	0.013541	0.00641185	1.30393	0.00663407	0.0127593	2.11187	1.07852
5312	sn-Glycerol 1-phosphate	up	0.0110401	0.00395357	1.54317	9.02476e-06	0.000341763	2.79244	1.48153
5440	Curcumin	up	0.0296951	0.0123424	1.58197	2.94356e-06	0.000230835	2.40594	1.2666
5530	Testosterone	up	0.0228475	0.0132903	1.44223	0.000634925	0.00310988	1.71911	0.781658
5591	Propoxyphene	up	3.017	1.76893	1.40305	0.0080691	0.0144741	1.70556	0.770244
5886	11-Deoxycorticosterone	up	0.0352091	0.0212476	1.31879	0.00613343	0.0121013	1.65709	0.728653
6510	Pro-Ala	up	0.016152	0.00628704	1.49266	0.000107081	0.00105168	2.56909	1.36126
6593	S-Adenosylmethionine	up	0.112042	0.0961926	1.2378	0.00721821	0.0134864	1.16476	0.220036
7953	d-Dethiobiotin	up	0.177393	0.12698	1.32588	0.00347752	0.00795139	1.39701	0.48234
12368	1-Palmitoyl-2-oleoyl-sn-glycero-3-phosphoethanolamine	up	0.0113665	0.0081905	1.41461	0.000531237	0.00285705	1.38777	0.472766
14256	PC(20:5(5Z,8Z,11Z,14Z,17Z)/20:5(5Z,8Z,11Z,14Z,17Z))	up	0.0362713	0.0259418	1.29573	0.00339558	0.00782117	1.39818	0.483554
22	Diethanolamine	down	0.460642	0.68159	1.32843	0.00119816	0.0041367	0.675834	-0.56526
79	L-Threonine	down	0.117481	0.254398	1.33408	0.00244616	0.00621913	0.4618	-1.11466
196	DL-2,4-Diaminobutyric acid	down	0.0105118	0.0200177	1.39897	0.00127576	0.0042785	0.525128	-0.929258
204	3-Butynoic acid	down	0.00373246	0.00633254	1.38574	0.00099572	0.00372418	0.589409	-0.762658
252	L-Serine	down	0.0183722	0.0359618	1.49222	0.000245219	0.00182968	0.51088	-0.968943
291	Hypotaurine	down	0.00303092	0.0104632	1.45169	0.000465286	0.00267455	0.289674	-1.7875
327	Uracil	down	0.035544	0.0749702	1.23784	0.00765759	0.0140064	0.474108	-1.07671
362	L-Proline	down	1.00936	1.47115	1.30749	0.00154796	0.0047371	0.686098	-0.543513
392	Betaine	down	13.9676	20.6807	1.41628	0.000742331	0.00332916	0.675393	-0.566201
552	Phenyllactic acid	down	0.002796	0.00392037	1.21681	0.00836966	0.0148044	0.713197	-0.487627
582	L-Asparagine	down	0.00920404	0.0206196	1.51616	3.1416e-05	0.00053924	0.446374	-1.16367
640	Hypoxanthine	down	0.659569	2.12337	1.54872	0.0038831	0.00866842	0.310625	-1.68676
732	Glutaraldehyde	down	0.0196772	0.0320217	1.19532	0.00890605	0.0153716	0.614497	-0.702522
769	1-Aminocyclohexanecarboxylic acid	down	0.0102759	0.0222587	1.43456	0.00226243	0.00590197	0.461659	-1.1151
817	L-Glutamine	down	0.249731	0.582579	1.46312	0.000311665	0.00213347	0.428664	-1.22208
848	trans-cinnamate	down	0.00428098	0.00570957	1.29486	0.00385854	0.00862595	0.749791	-0.41544
1024	Acetyl-DL-Valine	down	0.0170233	0.0255898	1.25104	0.00737752	0.0136775	0.665239	-0.588056
1048	L-Carnitine	down	0.580948	1.3168	1.12923	0.00793602	0.0143248	0.441182	-1.18055
1369	L-Tyrosine	down	0.0467745	0.0585273	1.25387	0.00999792	0.0164452	0.799191	-0.323388
1610	Ethylmalonic acid	down	0.00463651	0.0191196	1.62292	0.000847458	0.00351068	0.242501	-2.04394
1933	D-Ribulose 5-phosphate	down	0.00552805	0.0156338	1.52864	1.26316e-05	0.000371586	0.353595	-1.49983
1989	sn-Glycerol 3-phosphoethanolamine	down	0.0106837	0.0212863	1.53454	0.000218961	0.001694	0.501903	-0.994519
2272	Ile-Asp	down	0.0146143	0.0436682	1.24195	0.00906822	0.0155377	0.334666	-1.57921
2700	Uridine	down	0.0061861	0.011955	1.23264	0.00935314	0.0158237	0.517448	-0.950514
2873	N-(omega)-Hydroxyarginine	down	0.139831	0.254183	1.2298	0.00134031	0.00439195	0.550118	-0.862186
2897	Leu-Gly	down	0.0193172	0.0353082	1.22255	0.00154799	0.00473716	0.5471	-0.870122
3070	Glycerophosphocholine	down	1.64497	3.58949	1.31117	0.00947133	0.0159403	0.458274	-1.12572
3731	Guanosine	down	0.0216222	0.0415907	1.49447	0.00337673	0.00779094	0.51988	-0.943749
5118	MG(18:2(9Z,12Z)/0:0/0:0)[rac]	down	0.0281823	0.101311	1.61466	0.000623848	0.00308494	0.278175	-1.84593
5144	20-Hydroxyarachidonic acid	down	0.0111902	0.0333046	1.6113	0.000480615	0.00271917	0.335995	-1.57349
5371	Adenosine monophosphate (AMP)	down	3.0535	7.07438	1.49385	0.000177489	0.00147412	0.431628	-1.21214
6272	Adenosine 3'-monophosphate	down	0.0105276	0.020187	1.40805	0.000966164	0.00368499	0.521504	-0.939251
6348	Indoleacetic acid	down	0.0304715	0.0693233	1.303	0.00870311	0.0151602	0.439556	-1.18588
6719	Tyr-Arg	down	0.00262974	0.00703146	1.484	0.000460833	0.00266132	0.373997	-1.4189
7561	CDP-ethanolamine	down	0.0119931	0.0166159	1.41552	0.00111792	0.00398101	0.721789	-0.470352
9038	1-Stearoyl-2-hydroxy-sn-glycero-3-phosphocholine	down	0.09534	0.487475	1.59933	0.00337004	0.00778019	0.195579	-2.35418
10567	UDP-N-acetylglucosamine	down	0.0061008	0.0153872	1.44919	0.00635235	0.0123932	0.396486	-1.33466
10657	Glutathione disulfide	down	0.10597	0.235257	1.36033	0.00148574	0.00463591	0.450444	-1.15058
10680	Cytidine monophosphate N-acetylneuraminic acid	down	0.0020264	0.00378405	1.22702	0.00754531	0.0138756	0.535511	-0.901013
10890	1-Stearoyl-2-arachidonoyl-sn-glycerol	down	0.0702397	0.136643	1.46497	0.00585929	0.0117264	0.514039	-0.960051
13110	PC(16:0/16:0)	down	0.00436588	0.0100342	1.49175	0.000622403	0.00308166	0.435101	-1.20058

## Sheet: In the negative ion mode
Table 4S. Differential expression of metabolites in the negative ion mode screened by metabolome sequencing
id	MS2 name	type	MEAN XJ	MEAN TJ	VIP	P-VALUE	Q-VALUE	FOLD CHANGE	LOG_FOLDCHANGE
31	Dihydroxyacetone		0.199049	0.132768	1.48615	1.94272e-05	0.000173817	1.49922	0.584215
118	Pyruvate		1.31737	0.652366	1.25502	0.0011635	0.00219214	2.01937	1.0139
137	DL-lactate		66.0737	39.9382	1.54834	3.28613e-06	7.32188e-05	1.6544	0.726304
31	Dihydroxyacetone	up	0.199049	0.132768	1.48615	1.94272e-05	0.000173817	1.49922	0.584215
118	Pyruvate	up	1.31737	0.652366	1.25502	0.0011635	0.00219214	2.01937	1.0139
137	DL-lactate	up	66.0737	39.9382	1.54834	3.28613e-06	7.32188e-05	1.6544	0.726304
266	Histamine	up	0.874943	0.472255	1.42981	3.74158e-05	0.000235399	1.85269	0.889622
411	Nicotinamide	up	0.156194	0.0771827	1.31922	0.000452042	0.00108845	2.0237	1.01699
813	D-Lyxose	up	0.0670938	0.0450635	1.36539	0.000427895	0.00104421	1.48887	0.57422
888	L-Histidine	up	6.31029	3.46867	1.46425	9.88455e-06	0.000124376	1.81922	0.863323
1120	3-Guanidinopropanoate	up	0.137137	0.112884	1.38975	0.000298499	0.000804923	1.21485	0.280783
1130	3-Methylhistidine	up	8.6636	5.00518	1.3178	0.00181842	0.00295115	1.73093	0.791545
1324	D-Fructose	up	2.51613	1.61514	1.33481	0.000256626	0.000735598	1.55784	0.639543
1996	m-Chlorohippuric acid	up	0.107335	0.0650543	1.31406	0.00198329	0.00311018	1.64993	0.722407
2043	D-galacturonic acid	up	0.0329585	0.0236569	1.22119	0.00325954	0.00446256	1.39319	0.478393
2292	L-Carnosine	up	209.044	111.554	1.46673	8.42286e-06	0.000116829	1.87393	0.906068
2318	Deoxycytidine	up	0.0825835	0.0214158	1.5607	0.000474306	0.00112821	3.85619	1.94717
2397	Pyridoxamine 5'-phosphate	up	0.0214028	0.0152921	1.32885	0.0010574	0.00205255	1.3996	0.485011
2692	Stavudine	up	0.0750341	0.0225699	1.50082	0.00226958	0.00344533	3.32452	1.73315
2786	3,3',4,5'-Tetrahydroxy-trans-stilbene	up	0.0398627	0.0230771	1.33173	0.00178279	0.00291531	1.72737	0.788576
3169	5'-O-methylthymidine	up	0.243099	0.172384	1.14946	0.00973157	0.00968923	1.41022	0.495921
3315	L-Anserine	up	0.137297	0.0826272	1.40861	0.000651066	0.00144289	1.66164	0.732609
3317	Creatine	up	1.64997	1.37788	1.20587	0.00451365	0.00549627	1.19747	0.259989
3337	Acetylcarnitine	up	0.152678	0.129867	1.13144	0.00815501	0.00853735	1.17565	0.233457
3464	D-Ribose 5-phosphate	up	0.0697855	0.0514193	1.39636	0.000320223	0.000843276	1.35719	0.440618
3525	6-Hydroxymelatonin	up	0.484803	0.373294	1.2493	0.00428212	0.00532299	1.29871	0.377085
3928	Pinacidil	up	0.0620657	0.0269405	1.40131	0.000174205	0.000572519	2.30381	1.20402
3953	Hieracin	up	0.271072	0.210473	1.14649	0.00581118	0.00666423	1.28792	0.365043
4015	Evodiamine	up	0.131416	0.115633	1.25738	0.00277233	0.00398815	1.13649	0.184583
4535	D-Biotin	up	0.0111861	0.00382839	1.5132	0.00133548	0.00241414	2.92188	1.5469
5863	Rosolic Acid	up	0.0457483	0.0188197	1.24995	0.00287826	0.00409535	2.43088	1.28148
5975	Embelin	up	5.07087	3.77345	1.2066	0.00580254	0.0066569	1.34383	0.42635
6714	N-Acetyl-D-lactosamine	up	0.123469	0.0883396	1.25932	0.00338919	0.00458119	1.39766	0.483015
6762	Phenylacetylglycine	up	0.113407	0.0550518	1.4119	4.19001e-05	0.000247388	2.06001	1.04265
9959	ADP-ribose	up	0.0595213	0.0385133	1.16168	0.00635905	0.00711753	1.54547	0.628049
12164	PS(16:0/16:0)	up	0.0487007	0.0264087	1.54696	5.6618e-07	3.25215e-05	1.84411	0.882928
12425	2-Oleoyl-1-palmitoyl-sn-glycero-3-phosphocholine(PC(16:0/18:1(9Z)))	up	0.0299812	0.0172114	1.18395	0.00842018	0.00873471	1.74194	0.800696
229	L-Serine	down	0.404719	0.587318	1.35692	0.00102964	0.00201527	0.689097	-0.537222
244	Hypotaurine	down	0.00984378	0.0299424	1.38563	0.000661976	0.00146126	0.328757	-1.60491
307	Dihydrouracil	down	0.0557549	0.105874	1.52551	1.57366e-06	5.47976e-05	0.526617	-0.925174
320	L-Proline	down	0.450841	0.725046	1.28954	0.000670216	0.00147503	0.621811	-0.685453
435	Taurine	down	7.31425	35.8594	1.48508	0.000500954	0.00117455	0.20397	-2.29357
486	Ammelide	down	0.200736	0.501418	1.48638	8.43605e-06	0.000116904	0.400336	-1.32072
534	L-Asparagine	down	0.15661	0.305116	1.54345	1.32658e-07	1.25191e-05	0.513279	-0.962184
751	L-Glutamine	down	3.20848	8.5925	1.48911	3.18131e-06	7.24632e-05	0.373405	-1.42119
1323	myo-Inositol	down	2.39207	3.59542	1.25631	0.00584643	0.00669406	0.665311	-0.5879
1343	Acamprosate	down	0.0532328	0.136086	1.36114	0.00937398	0.00942481	0.391171	-1.35413
1387	L-homocysteic acid	down	0.0123826	0.0472799	1.47269	0.00273415	0.00394893	0.261899	-1.93292
1496	alpha-N-Acetyl-L-glutamine	down	0.0163862	0.0570005	1.58177	3.71203e-05	0.000234681	0.287475	-1.79849
1617	2-keto-D-Gluconic acid	down	0.0175601	0.112768	1.34994	0.000155218	0.000532662	0.155718	-2.68299
2017	sn-Glycerol 3-phosphoethanolamine	down	0.232839	0.530049	1.43943	0.00195805	0.00308653	0.439278	-1.18679
2179	L-Carnitine	down	0.12892	0.280659	1.31893	0.00378479	0.00492523	0.459348	-1.12234
2756	Phosphorylcholine	down	0.175076	0.345009	1.33245	0.00188429	0.003016	0.507453	-0.978654
3690	Ribothymidine	down	0.00742403	0.0418596	1.5014	0.00188254	0.0030143	0.177356	-2.49528
3794	all cis-(6,9,12)-Linolenic acid	down	0.689494	1.86034	1.36454	0.00101528	0.00199573	0.370627	-1.43196
4428	D-Ribose	down	0.0540731	0.213784	1.4837	1.06241e-06	4.45607e-05	0.252934	-1.98317
4545	Arachidonic Acid (peroxide free)	down	24.6263	47.8324	1.2364	0.00431029	0.00534446	0.514845	-0.957789
4714	2E-Eicosenoic acid	down	0.208541	0.501577	1.41273	0.00617863	0.00697067	0.415772	-1.26614
4991	Hesperetin	down	0.0195095	0.0382997	1.27252	0.00621791	0.00700285	0.50939	-0.973157
5358	7-Methylxanthine	down	0.0317421	0.0934787	1.4663	3.51729e-06	7.47742e-05	0.339565	-1.55824
5564	5'-Phosphoribosyl-5-amino-4-imidazolecarboxamide (AICAR)	down	0.100975	0.152263	1.16276	0.00871101	0.00894708	0.663161	-0.59257
5788	Adenosine monophosphate (AMP)	down	3.48855	7.3352	1.32747	0.00253297	0.00373698	0.47559	-1.07221
6087	Glucosamine	down	0.0184942	0.165095	1.19913	0.0061474	0.00694502	0.112021	-3.15815
6351	2'-Deoxyguanosine 5'-monophosphate (dGMP)	down	0.0479932	0.0899831	1.35024	0.00184802	0.00298051	0.533358	-0.906825
7658	Glucotropaeolin	down	0.0583679	0.0791465	1.24529	0.00449592	0.00548324	0.737466	-0.439352
8061	CDP-ethanolamine	down	0.0765043	0.100168	1.21059	0.00567535	0.00654837	0.763759	-0.388811
8740	Adenylsuccinic acid	down	0.00763131	0.0197711	1.42317	0.000125673	0.000469582	0.385983	-1.37339
10326	1-Stearoyl-sn-glycerol 3-phosphocholine	down	0.117864	0.47027	1.49204	0.00702868	0.007657	0.250631	-1.99636
10988	Glutathione disulfide	down	0.0331737	0.0612678	1.40923	0.000250784	0.000725226	0.541455	-0.885087
11725	deoxyguanosine 5'-monophosphate (dGMP)	down	0.0279301	0.103863	1.40886	0.00615352	0.00695005	0.268914	-1.89478
