# Supplementary material for: Functional identification of PGM1 in the regulating development and depositing of inosine monophosphate specific for myoblasts
Source: Front Vet Sci. 2023 Dec 18;10:1276582. doi: 10.3389/fvets.2023.1276582 (PMC10758172; doi:10.3389/fvets.2023.1276582)
Supplement: Supplementary file 1 [file Data_Sheet_1.zip › Table S5.XLSX]

## Sheet: Sheet1
Table 5S. CCK8-assay
24h (Absorbance at 450nm)		48h (Absorbance at 450nm)		72h (Absorbance at 450nm)
NC	PGM1	NC	PGM1	NC	PGM1
1.643	1.183	2.574	3.151	2.632	3.512
1.979	1.305	2.845	3.187	2.985	3.543
1.732	1.166	2.631	3.326	2.996	3.079
1.823	0.99	2.645	3.421	2.464	2.935
1.725	1.441	2.946	3.295	2.491	3.013
1.807	1.046	2.326	3.014	2.884	3.439
